# Supplementary material for: Crystal structure of 3-amino-2-ethyl­quinazolin-4(3H)-one
Source: Acta Crystallogr E Crystallogr Commun. 2015 Aug 6;71(Pt 9):o650–1. doi: 10.1107/S2056989015014450 (PMC4555403; doi:10.1107/S2056989015014450)
Supplement: Supplementary file 1 [file e-71-0o650-sup1.cif]

##############################################################################
#                                                                            #
# This CIF contains the data in a paper accepted for publication in          #
# Acta Crystallographica Section E. It conforms to the requirements of       #
# Notes for Authors for Acta Crystallographica Section E, and has been       #
# peer reviewed under the auspices of the IUCr Commission on Journals.       #
#                                                                            #
# Full details of the Crystallographic Information File format               #
# are given in the paper "The Crystallographic Information File (CIF):       #
# a New Standard Archive File for Crystallography" by S. R. Hall, F. H.      #
# Allen and I. D. Brown [Acta Cryst. (1991), A47, 655-685].                  #
#                                                                            #
# The current version of the core CIF dictionary is obtainable from          #
# ftp://ftp.iucr.org/pub/cif_core.dic.                                       #
#                                                                            #
# Software is freely available for graphical display of the structure(s)     #
# in this CIF. For information consult the CIF software page                 #
# http://www.iucr.org/resources/cif/software.                                #
#                                                                            #
# This file may be used for bona fide research purposes within the           #
# scientific community so long as proper attribution is given to the journal # 
# article from which it was obtained.                                        #
#                                                                            #
##############################################################################
data_I
_database_code_depnum_ccdc_archive 'CCDC 1416070'
_audit_creation_method     SHELXL-2013
_chemical_name_systematic
;
3-Amino-2-ethylquinazolin-4(3<i>H</i>)-one
;
_chemical_name_common     ?
_chemical_formula_moiety     'C10 H11 N3 O'
_chemical_formula_sum     'C10 H11 N3 O'
_chemical_formula_iupac     'C10 H11 N3 O'
_chemical_formula_weight     189.22
_chemical_melting_point     398
_shelx_space_group_comment
;
The symmetry employed for this shelxl refinement is uniquely defined
by the following loop, which should always be used as a source of
symmetry information in preference to the above space-group names.
They are only intended as comments.
;
_space_group_crystal_system     triclinic
_space_group_name_H-M_alt     'P -1'
_space_group_name_Hall     '-P 1'
loop_
    _space_group_symop_operation_xyz
    'x, y, z'
    '-x, -y, -z'
_cell_length_a     7.0230(5)
_cell_length_b     7.6198(7)
_cell_length_c     9.7868(6)
_cell_angle_alpha     69.709(7)
_cell_angle_beta     89.242(5)
_cell_angle_gamma     75.191(7)
_cell_volume     473.27(7)
_cell_formula_units_Z     2
_cell_measurement_reflns_used     1907
_cell_measurement_theta_min     6.5090
_cell_measurement_theta_max     73.6620
_cell_measurement_temperature     293(2)
_exptl_crystal_description     block
_exptl_crystal_colour     colourless
_exptl_crystal_size_max     0.381
_exptl_crystal_size_mid     0.198
_exptl_crystal_size_min     0.076
_exptl_crystal_density_diffrn     1.328
_exptl_crystal_density_meas     ?
_exptl_crystal_density_method     ?
_exptl_crystal_F_000     200
_exptl_absorpt_coefficient_mu     0.731
_exptl_absorpt_correction_type     gaussian
_exptl_absorpt_process_details
;
(CrysAlis PRO; Agilent, 2014)
;
_shelx_estimated_absorpt_T_min     0.768
_shelx_estimated_absorpt_T_max     0.947
_exptl_absorpt_correction_T_min     0.741
_exptl_absorpt_correction_T_max     0.924
_exptl_special_details
;
Absorption correction: CrysAlisPro, Agilent Technologies,
Version 1.171.37.33 (release 27-03-2014 CrysAlis171 .NET)
(compiled Mar 27 2014,17:12:48)
Numerical absorption correction based on gaussian integration over
a multifaceted crystal model
Empirical absorption correction using spherical harmonics,
 implemented in SCALE3 ABSPACK scaling algorithm.
;
_diffrn_ambient_temperature     293(2)
_diffrn_radiation_type     CuK\a
_diffrn_radiation_wavelength     1.54184
_diffrn_measurement_device_type
           'Agilent SuperNova Dual Source diffractometer with an Atlas detector'
_diffrn_measurement_method     '\w scans'
_diffrn_detector_area_resol_mean     ?
_diffrn_reflns_number     3303
_diffrn_reflns_av_R_equivalents     0.0151
_diffrn_reflns_theta_min     6.530
_diffrn_reflns_theta_max     73.944
_diffrn_reflns_theta_full     67.684
_diffrn_measured_fraction_theta_max     0.966
_diffrn_measured_fraction_theta_full     0.995
_diffrn_reflns_limit_h_min     -8
_diffrn_reflns_limit_h_max     8
_diffrn_reflns_limit_k_min     -9
_diffrn_reflns_limit_k_max     8
_diffrn_reflns_limit_l_min     -10
_diffrn_reflns_limit_l_max     12
_diffrn_standards_number     0
_diffrn_standards_interval_count     0
_diffrn_standards_interval_time     0
_diffrn_standards_decay_%     0
_refine_special_details     ?
_reflns_number_total     1858
_reflns_number_gt     1657
_reflns_threshold_expression     'I > 2\s(I)'
_refine_ls_structure_factor_coef     Fsqd
_refine_ls_matrix_type     full
_refine_ls_R_factor_all     0.0646
_refine_ls_R_factor_gt     0.0614
_refine_ls_wR_factor_gt     0.1861
_refine_ls_wR_factor_ref     0.1958
_refine_ls_goodness_of_fit_ref     1.066
_refine_ls_restrained_S_all     1.066
_refine_ls_number_reflns     1858
_refine_ls_number_parameters     136
_refine_ls_number_restraints     0
_refine_ls_hydrogen_treatment     mixed
_refine_ls_weighting_scheme     calc
_refine_ls_weighting_details
              'w=1/[\s^2^(Fo^2^)+(0.1458P)^2^+0.0210P] where P=(Fo^2^+2Fc^2^)/3'
_atom_sites_solution_hydrogens     mixed
_atom_sites_solution_primary     ?
_atom_sites_solution_secondary     ?
_refine_ls_shift/su_max     0.000
_refine_ls_shift/su_mean     0.000
_refine_diff_density_max     0.345
_refine_diff_density_min     -0.224
_refine_ls_extinction_method     none
_refine_ls_extinction_coef     .
loop_
    _atom_type_symbol
    _atom_type_description
    _atom_type_scat_dispersion_real
    _atom_type_scat_dispersion_imag
    _atom_type_scat_source
    'C' 'C' 0.0181 0.0091
                         'International Tables Vol C Tables 4.2.6.8 and 6.1.1.4'
    'H' 'H' 0.0000 0.0000
                         'International Tables Vol C Tables 4.2.6.8 and 6.1.1.4'
    'N' 'N' 0.0311 0.0180
                         'International Tables Vol C Tables 4.2.6.8 and 6.1.1.4'
    'O' 'O' 0.0492 0.0322
                         'International Tables Vol C Tables 4.2.6.8 and 6.1.1.4'
_computing_data_collection
;
CrysAlis PRO (Agilent, 2014)
;
_computing_cell_refinement
;
CrysAlis PRO (Agilent, 2014)
;
_computing_data_reduction
;
CrysAlis PRO (Agilent, 2014)
;
_computing_structure_solution
;
SHELXS2013 (Sheldrick, 2008)
;
_computing_structure_refinement
;
SHELXL2013 (Sheldrick, 2015)
;
_computing_molecular_graphics
;
ORTEP-3 for Windows (Farrugia, 2012)
;
_computing_publication_material
;
WinGX (Farrugia, 2012) and <i>CHEMDRAW Ultra</i> (Cambridge Soft,
2001)
;
loop_
    _atom_site_type_symbol
    _atom_site_label
    _atom_site_fract_x
    _atom_site_fract_y
    _atom_site_fract_z
    _atom_site_U_iso_or_equiv
    _atom_site_adp_type
    _atom_site_calc_flag
    _atom_site_occupancy
    _atom_site_disorder_assembly
    _atom_site_disorder_group
    C C1 0.26318(18) -0.0469(2) 0.59059(14) 0.0441(4) Uani d 1 . .
    C C2 0.18669(19) 0.2641(2) 0.38779(16) 0.0485(4) Uani d 1 . .
    C C3 0.21085(18) 0.1504(2) 0.29325(14) 0.0455(4) Uani d 1 . .
    C C4 0.25874(19) -0.0513(2) 0.35723(14) 0.0453(4) Uani d 1 . .
    C C5 0.1873(2) 0.2421(3) 0.14073(16) 0.0585(4) Uani d 1 . .
    H H5 0.1547 0.3768 0.0991 0.070 Uiso calc 1 . .
    C C6 0.2123(3) 0.1324(3) 0.05335(16) 0.0711(5) Uani d 1 . .
    H H6 0.1976 0.1923 -0.0478 0.085 Uiso calc 1 . .
    C C7 0.2597(3) -0.0691(3) 0.11692(19) 0.0738(5) Uani d 1 . .
    H H7 0.2761 -0.1428 0.0571 0.089 Uiso calc 1 . .
    C C8 0.2829(3) -0.1613(2) 0.26567(18) 0.0616(5) Uani d 1 . .
    H H8 0.3144 -0.2961 0.3059 0.074 Uiso calc 1 . .
    C C9 0.2868(2) -0.1443(2) 0.75358(14) 0.0541(4) Uani d 1 . .
    H H9A 0.1644 -0.0989 0.7931 0.065 Uiso calc 1 . .
    H H9B 0.3894 -0.1063 0.7928 0.065 Uiso calc 1 . .
    C C10 0.3393(3) -0.3628(3) 0.80379(17) 0.0703(5) Uani d 1 . .
    H H10A 0.2385 -0.4018 0.7655 0.105 Uiso calc 1 . .
    H H10B 0.3492 -0.4162 0.9087 0.105 Uiso calc 1 . .
    H H10C 0.4636 -0.4096 0.7691 0.105 Uiso calc 1 . .
    N N1 0.21763(16) 0.15389(17) 0.53566(13) 0.0475(4) Uani d 1 . .
    N N2 0.28333(17) -0.14907(17) 0.50721(12) 0.0479(4) Uani d 1 . .
    N N3 0.2043(3) 0.2510(2) 0.63756(16) 0.0683(5) Uani d 1 . .
    O O1 0.14455(19) 0.44171(16) 0.34527(14) 0.0704(4) Uani d 1 . .
    H H3A 0.080(3) 0.329(3) 0.630(2) 0.079(6) Uiso d 1 . .
    H H3B 0.292(4) 0.328(5) 0.609(3) 0.111(9) Uiso d 1 . .
loop_
    _atom_site_aniso_label
    _atom_site_aniso_U_11
    _atom_site_aniso_U_22
    _atom_site_aniso_U_33
    _atom_site_aniso_U_12
    _atom_site_aniso_U_13
    _atom_site_aniso_U_23
    C1 0.0404(6) 0.0519(7) 0.0392(7) -0.0129(5) 0.0037(5) -0.0148(5)
    C2 0.0494(7) 0.0445(7) 0.0510(8) -0.0144(5) 0.0072(5) -0.0151(6)
    C3 0.0457(7) 0.0494(8) 0.0400(7) -0.0154(5) 0.0048(5) -0.0122(6)
    C4 0.0494(7) 0.0498(7) 0.0403(7) -0.0174(5) 0.0067(5) -0.0173(6)
    C5 0.0588(8) 0.0659(9) 0.0424(8) -0.0201(7) 0.0043(6) -0.0066(6)
    C6 0.0789(11) 0.0986(14) 0.0375(7) -0.0316(10) 0.0073(7) -0.0206(8)
    C7 0.0926(12) 0.0963(13) 0.0520(9) -0.0368(10) 0.0153(8) -0.0421(9)
    C8 0.0781(10) 0.0627(9) 0.0559(9) -0.0253(8) 0.0121(7) -0.0312(7)
    C9 0.0482(7) 0.0729(9) 0.0367(7) -0.0158(6) 0.0031(5) -0.0142(6)
    C10 0.0729(10) 0.0711(10) 0.0464(8) -0.0147(8) -0.0002(7) 0.0010(7)
    N1 0.0511(6) 0.0505(7) 0.0451(7) -0.0128(5) 0.0045(4) -0.0227(5)
    N2 0.0556(7) 0.0458(6) 0.0408(7) -0.0147(5) 0.0055(5) -0.0129(5)
    N3 0.0801(10) 0.0733(9) 0.0628(9) -0.0136(8) 0.0049(7) -0.0428(7)
    O1 0.0890(8) 0.0436(6) 0.0744(8) -0.0149(5) 0.0118(6) -0.0182(5)
_geom_special_details
;
All e.s.d.'s (except the e.s.d. in the dihedral angle between two l.s. planes)
are estimated using the full covariance matrix. The cell e.s.d.'s are taken
into account individually in the estimation of e.s.d.'s in distances, angles
and torsion angles; correlations between e.s.d.'s in cell parameters are only
used when they are defined by crystal symmetry. An approximate (isotropic)
treatment of cell e.s.d.'s is used for estimating e.s.d.'s involving l.s.
planes.
;
loop_
    _geom_bond_atom_site_label_1
    _geom_bond_atom_site_label_2
    _geom_bond_site_symmetry_2
    _geom_bond_distance
    _geom_bond_publ_flag
    C1 N2 . 1.2937(19) ?
    C1 N1 . 1.3840(19) ?
    C1 C9 . 1.4986(18) ?
    C2 O1 . 1.2245(18) ?
    C2 N1 . 1.3853(19) ?
    C2 C3 . 1.453(2) ?
    C3 C4 . 1.394(2) ?
    C3 C5 . 1.4027(19) ?
    C4 N2 . 1.3862(18) ?
    C4 C8 . 1.406(2) ?
    C5 C6 . 1.370(3) ?
    C5 H5 . 0.9300 ?
    C6 C7 . 1.392(3) ?
    C6 H6 . 0.9300 ?
    C7 C8 . 1.370(2) ?
    C7 H7 . 0.9300 ?
    C8 H8 . 0.9300 ?
    C9 C10 . 1.508(2) ?
    C9 H9A . 0.9700 ?
    C9 H9B . 0.9700 ?
    C10 H10A . 0.9600 ?
    C10 H10B . 0.9600 ?
    C10 H10C . 0.9600 ?
    N1 N3 . 1.4227(16) ?
    N3 H3A . 0.91(2) ?
    N3 H3B . 0.93(3) ?
loop_
    _geom_angle_atom_site_label_1
    _geom_angle_atom_site_label_2
    _geom_angle_atom_site_label_3
    _geom_angle_site_symmetry_1
    _geom_angle_site_symmetry_3
    _geom_angle
    _geom_angle_publ_flag
    N2 C1 N1 . . 122.58(12) ?
    N2 C1 C9 . . 120.35(13) ?
    N1 C1 C9 . . 117.07(12) ?
    O1 C2 N1 . . 120.90(14) ?
    O1 C2 C3 . . 124.96(14) ?
    N1 C2 C3 . . 114.14(12) ?
    C4 C3 C5 . . 120.75(14) ?
    C4 C3 C2 . . 118.64(13) ?
    C5 C3 C2 . . 120.61(14) ?
    N2 C4 C3 . . 123.07(12) ?
    N2 C4 C8 . . 118.33(13) ?
    C3 C4 C8 . . 118.60(14) ?
    C6 C5 C3 . . 119.79(16) ?
    C6 C5 H5 . . 120.1 ?
    C3 C5 H5 . . 120.1 ?
    C5 C6 C7 . . 119.60(14) ?
    C5 C6 H6 . . 120.2 ?
    C7 C6 H6 . . 120.2 ?
    C8 C7 C6 . . 121.48(16) ?
    C8 C7 H7 . . 119.3 ?
    C6 C7 H7 . . 119.3 ?
    C7 C8 C4 . . 119.78(16) ?
    C7 C8 H8 . . 120.1 ?
    C4 C8 H8 . . 120.1 ?
    C1 C9 C10 . . 113.52(13) ?
    C1 C9 H9A . . 108.9 ?
    C10 C9 H9A . . 108.9 ?
    C1 C9 H9B . . 108.9 ?
    C10 C9 H9B . . 108.9 ?
    H9A C9 H9B . . 107.7 ?
    C9 C10 H10A . . 109.5 ?
    C9 C10 H10B . . 109.5 ?
    H10A C10 H10B . . 109.5 ?
    C9 C10 H10C . . 109.5 ?
    H10A C10 H10C . . 109.5 ?
    H10B C10 H10C . . 109.5 ?
    C1 N1 C2 . . 123.65(12) ?
    C1 N1 N3 . . 117.72(12) ?
    C2 N1 N3 . . 118.63(13) ?
    C1 N2 C4 . . 117.90(12) ?
    N1 N3 H3A . . 110.0(14) ?
    N1 N3 H3B . . 104.8(18) ?
    H3A N3 H3B . . 109(2) ?
loop_
    _geom_torsion_atom_site_label_1
    _geom_torsion_atom_site_label_2
    _geom_torsion_atom_site_label_3
    _geom_torsion_atom_site_label_4
    _geom_torsion_site_symmetry_1
    _geom_torsion_site_symmetry_2
    _geom_torsion_site_symmetry_3
    _geom_torsion_site_symmetry_4
    _geom_torsion
    _geom_torsion_publ_flag
    O1 C2 C3 C4 . . . . -179.89(12) ?
    N1 C2 C3 C4 . . . . 0.7(2) ?
    O1 C2 C3 C5 . . . . 0.4(2) ?
    N1 C2 C3 C5 . . . . -178.98(10) ?
    C5 C3 C4 N2 . . . . -179.87(11) ?
    C2 C3 C4 N2 . . . . 0.4(2) ?
    C5 C3 C4 C8 . . . . 0.0(2) ?
    C2 C3 C4 C8 . . . . -179.75(11) ?
    C4 C3 C5 C6 . . . . -0.3(2) ?
    C2 C3 C5 C6 . . . . 179.44(12) ?
    C3 C5 C6 C7 . . . . 0.4(3) ?
    C5 C6 C7 C8 . . . . -0.2(3) ?
    C6 C7 C8 C4 . . . . -0.1(3) ?
    N2 C4 C8 C7 . . . . -179.95(14) ?
    C3 C4 C8 C7 . . . . 0.2(2) ?
    N2 C1 C9 C10 . . . . 1.5(2) ?
    N1 C1 C9 C10 . . . . -179.13(11) ?
    N2 C1 N1 C2 . . . . 0.9(2) ?
    C9 C1 N1 C2 . . . . -178.40(10) ?
    N2 C1 N1 N3 . . . . -178.35(11) ?
    C9 C1 N1 N3 . . . . 2.30(19) ?
    O1 C2 N1 C1 . . . . 179.18(12) ?
    C3 C2 N1 C1 . . . . -1.4(2) ?
    O1 C2 N1 N3 . . . . -1.5(2) ?
    C3 C2 N1 N3 . . . . 177.87(11) ?
    N1 C1 N2 C4 . . . . 0.3(2) ?
    C9 C1 N2 C4 . . . . 179.64(10) ?
    C3 C4 N2 C1 . . . . -1.0(2) ?
    C8 C4 N2 C1 . . . . 179.19(11) ?
loop_
    _geom_hbond_atom_site_label_D
    _geom_hbond_atom_site_label_H
    _geom_hbond_atom_site_label_A
    _geom_hbond_site_symmetry_A
    _geom_hbond_distance_DH
    _geom_hbond_distance_HA
    _geom_hbond_distance_DA
    _geom_hbond_angle_DHA
    N3 H3A O1 2_566 0.91(2) 2.12(2) 2.974(2) 157.1(19)
_shelx_hkl_file
;
   0   0   2 68512.1 711.584   4
   0   0   3 23734.0 520.088   4
   0   0   4 37246.9 777.952   4
   0   0   5 9832.12 464.707   4
   0   0   6 916.357 163.645   4
   0   0   7 27607.5 1027.29   4
   0   0   7 28549.0 530.196  16
   0   0   7 26544.2 470.577  18
   0   0   8 21441.7 483.356  16
   0   0   8 19864.9 426.658  18
   0   0   9 5550.48 241.526  16
   0   0   9 4837.94 207.955  18
   0   0  10 1197.59 93.9206  18
   0   0  11 295.221 37.3460  18
   0  -1  10 30.5614 16.5000  18
   0  -1   9 7191.52 246.499  18
   0  -1   8 20448.4 441.906  18
   0  -1   7 1192.32 218.984   4
   0  -1   7 921.712 91.5290  18
   0  -1   7 1127.30 106.122  16
   0  -1   6 1870.52 247.940   4
   0  -1   6 1986.89 123.910  18
   0  -1   5 20103.2 716.136   4
   0  -1   4 8850.55 413.620   4
   0  -1   3 38957.9 745.381   4
   0  -1   2 376463. 1603.97   6
   0   1  -2 375021. 956.664   3
   0  -1   1 63588.3 496.338   6
   0  -1   1 62770.4 655.487   4
   0  -1   1 61702.8 685.859   2
   0  -1  -1 453687. 1518.71   5
   0   1   2 5551.18 202.034   4
   0  -1  -2 6500.96 140.033   1
   0  -1  -3 1700.55 76.2536   1
   0   1   3 1512.03 128.572   4
   0  -1  -4 89421.2 589.636   1
   0   1   4 81373.6 1114.77   4
   0   1   5 46121.1 983.900   4
   0   1   6 61315.3 1304.74   4
   0   1   7 4698.40 410.686   4
   0   1   7 5355.06 234.016  16
   0   1   8 665.049 91.5305  16
   0   1   8 595.693 72.2409  18
   0   1   9 30.7568 35.4886  16
   0   1   9 46.3233 24.3014  18
   0   1  10 2370.38 133.356  18
   0   1  10 2672.88 165.119  16
   0   1  11 1433.43 85.9123  18
   0  -2  10 608.791 49.3532  18
   0  -2   9 1755.71 109.527  18
   0  -2   8 2749.64 155.410  18
   0  -2   7 3794.91 187.417  18
   0  -2   6 270.136 49.6205  18
   0  -2   6 387.912 118.694   4
   0  -2   5 29019.4 930.787   4
   0  -2   5 29915.0 456.708  18
   0  -2   4 5.16967 31.9379   4
   0  -2   3 1228.75 152.396   4
   0  -2   2 312.887 69.6599   4
   0  -2   2 265.716 68.4633   2
   0   2  -2 323.315 49.5931   3
   0  -2   2 381.532 53.0232   6
   0  -2   1 23728.1 518.672   4
   0  -2   1 22798.4 550.515   2
   0  -2   0 117231. 1126.20   2
   0  -2  -1 118876. 1062.12   2
   0  -2  -1 121434. 1085.39   5
   0  -2  -2 42.8680 25.5329   5
   0  -2  -3 76110.2 992.141   5
   0   2   4 67835.5 1045.63   4
   0  -2  -4 70303.8 1091.24   5
   0   2   5 38072.5 899.041   4
   0   2   6 5563.21 391.266   4
   0  -2  -7 293.702 99.8775   5
   0   2   7 336.085 112.268   4
   0   2   7 369.722 65.9306  16
   0  -2  -8 66208.1 1658.51   5
   0   2   8 66277.4 888.727  16
   0   2   9 31434.0 502.272  18
   0   2   9 34325.3 654.436  16
   0   2  10-12.3373 26.0979  16
   0   2  10 69.0685 24.8641  18
   0   2  11 332.305 54.4424  16
   0   2  11 322.478 42.1128  18
   0  -3   9 224.706 31.3045  18
   0  -3   8 2106.57 118.256  18
   0  -3   7 1474.92 111.996  18
   0  -3   6 5195.87 211.608  18
   0  -3   6 5610.48 224.715  14
   0  -3   5 96231.8 875.023  18
   0  -3   5 96832.3 1830.86   4
   0  -3   5 98705.3 923.404  14
   0  -3   4 54318.0 1256.84   4
   0  -3   4 55512.4 656.872  14
   0  -3   3 3409.39 289.648   4
   0  -3   2 63152.7 1146.35   4
   0  -3   2 60238.9 1211.86   2
   0  -3   1 137354. 1517.27   4
   0  -3   1 136385. 1675.27   2
   0  -3   0 291585. 2284.50   2
   0  -3  -1 3509.67 233.374   2
   0  -3  -2 63174.1 1005.30   5
   0  -3  -2 62980.6 964.108   2
   0  -3  -3 45162.6 813.701   2
   0  -3  -3 46230.0 906.145   5
   0  -3  -4 505975. 3193.23   5
   0  -3  -5 108865. 1611.81   5
   0  -3  -6 63392.5 1366.26   5
   0   3   7 7980.05 285.414  16
   0  -3  -7 6840.65 495.907   5
   0  -3  -8 44.0161 51.3175   5
   0   3   8 62.3841 34.0298  16
   0   3   9 23109.9 534.231  16
   0   3  10 9011.36 317.714  16
   0   3  11 2844.23 156.307  16
   0   3  12 89.3252 22.9480  16
   0  -4   7 460.787 51.4454  18
   0  -4   6-13.5060 22.9702  14
   0  -4   6-3.41079 19.0730  18
   0  -4   5 44221.2 595.791  18
   0  -4   5 44565.5 654.416  14
   0  -4   4 195914. 1372.25  14
   0  -4   4 195010. 1208.94  18
   0  -4   3 20659.8 787.462   4
   0  -4   3 21077.1 433.232  14
   0  -4   2 2669.31 273.794   4
   0  -4   1 42915.4 990.967   4
   0  -4   1 41443.7 1120.11   2
   0  -4   0 59171.6 1265.62   2
   0  -4   0 57849.7 1085.67   4
   0  -4  -1 32307.2 888.715   2
   0  -4  -2 2189.81 221.425   2
   0  -4  -3 76712.2 1256.40   2
   0  -4  -3 78971.9 1393.39   5
   0  -4  -4 94503.8 1400.58   2
   0  -4  -4 95742.2 1583.82   5
   0  -4  -5 1597.76 187.223   2
   0  -4  -5 1512.69 217.392   5
   0  -4  -6 4122.29 382.502   5
   0  -4  -7 436.452 141.669   5
   0  -4  -7 460.676 68.6883  12
   0   4   7 412.097 66.3867  16
   0  -4  -8 971.821 100.995  12
   0   4   8 874.504 102.422  16
   0   4   9 12687.9 390.587  16
   0   4  10 804.711 97.1859  16
   0   4  11 65.6803 26.7116  16
   0   4  12 895.115 66.0785  16
   0  -5   6 370.630 52.5955  13
   0  -5   6 393.453 49.8330  14
   0  -5   5 415.991 60.5445  14
   0  -5   4 2962.71 172.843  14
   0  -5   3 7692.42 282.855  14
   0  -5   2 14434.8 386.036  14
   0  -5   1 280.286 51.6034  11
   0  -5   1 164.319 94.5378   2
   0  -5   1 210.428 49.2590  14
   0  -5   0 256.757 54.2984  11
   0  -5   0 115.824 37.1749  14
   0  -5   0 96.3128 67.0572   2
   0   5   0 192.997 77.6300   3
   0  -5  -1-29.1711 64.9100   2
   0  -5  -2 6892.81 472.312   2
   0  -5  -3 22316.8 812.878   2
   0  -5  -4 37561.2 1019.09   2
   0  -5  -4 36470.2 1136.28   5
   0  -5  -5 3485.60 172.606  11
   0  -5  -5 2879.41 326.936   5
   0   5   6 14016.5 357.128  16
   0  -5  -6 13829.2 744.084   5
   0  -5  -7 165.640 89.8180   5
   0  -5  -7 268.168 59.4534  12
   0   5   7 180.255 45.6107  16
   0  -5  -8 9796.30 333.235  12
   0   5   8 9621.07 327.324  16
   0   5   9 903.620 101.798  16
   0  -5  -9 840.263 90.3686  12
   0   5  10 380.384 62.7723  16
   0   5  11 1384.17 100.031  16
   0  -6   5 1168.57 84.1304  13
   0  -6   4 4483.84 191.827  13
   0  -6   3 3465.25 179.844  14
   0  -6   2 5251.13 235.110  14
   0  -6   1 7333.02 280.318  14
   0  -6   1 7833.49 272.994  11
   0  -6   0 87.6393 33.5807  14
   0  -6   0 112.987 39.0388  11
   0  -6  -1 2164.99 145.023  13
   0  -6  -1 2258.69 314.457   2
   0  -6  -1 2282.62 157.035  11
   0  -6  -2 3156.28 168.250  13
   0  -6  -2 3444.73 191.300  11
   0  -6  -2 3016.55 353.086   2
   0  -6  -3 17976.4 433.375  11
   0  -6  -3 16911.8 804.746   2
   0  -6  -4 282257. 1710.67  11
   0  -6  -5 50460.8 718.042  11
   0  -6  -6 201.355 44.8337  11
   0  -6  -7 2328.10 168.662  12
   0   6   7 2320.35 148.630  16
   0  -6  -8 12832.3 382.077  12
   0   6   8 12613.2 353.925  16
   0   6   9 113.176 35.0610  16
   0  -6  -9 142.107 40.5952  12
   0   6  10 82.0081 28.0578  16
   0   6  11 24.8167 15.7365  16
   0  -7   4 4723.15 134.958  13
   0  -7   3 161.091 33.4482  13
   0  -7   2 333.654 53.7237  13
   0  -7   1 9136.07 285.578  13
   0  -7   1 10760.1 278.485  11
   0  -7   0 13659.4 357.421  13
   0  -7   0 14975.2 369.318  11
   0  -7  -1 6738.06 261.361  11
   0  -7  -1 6307.24 241.201  13
   0  -7  -2 3795.96 202.379  11
   0  -7  -3 620.563 84.1633  11
   0  -7  -4 9491.93 323.756  11
   0  -7  -5 2981.34 179.312  11
   0  -7  -6 107.520 39.2147  12
   0  -7  -6 49.0472 26.7911  11
   0  -7  -7 1351.26 123.629  12
   0  -7  -7 1337.19 105.377  11
   0  -7  -8 1082.21 104.515  12
   0   7   9 598.859 61.0902  16
   0  -7  -9 545.543 66.0274  12
   0  -7 -10 1639.39 86.6439  12
   0  -8   1 500.554 47.3594  13
   0  -8   0 96.0705 23.4950  11
   0  -8   0 65.9091 19.6811  13
   0  -8  -1 153.754 30.6095  13
   0  -8  -1 172.165 36.5335  11
   0  -8  -2 435.761 61.8489  11
   0  -8  -3 3427.70 153.985  12
   0  -8  -3 3381.39 173.351  11
   0  -8  -4 589.874 74.1606  11
   0  -8  -4 579.264 70.6363  12
   0  -8  -5 237.599 48.9541  12
   0  -8  -5 165.509 38.1166  11
   0  -8  -6 392.900 55.8652  11
   0  -8  -6 363.108 58.1348  12
   0  -8  -7 1261.25 101.227  12
   0  -8  -7 1198.74 84.6806  11
   0  -8  -8 1632.33 105.601  12
   0  -8  -9 36.6112 15.5982  12
   0  -9  -3 112.874 23.5767  11
   0  -9  -4 116.413 26.7291  11
   0  -9  -5 56.4874 17.9389  11
   1  -8  -8 385.215 45.6286  12
   1  -8  -7 746.935 61.0905  11
   1  -8  -7 721.943 69.2283  12
   1  -8  -6 839.327 77.3547  12
   1  -8  -6 886.473 78.2655  11
   1  -8  -5 1632.49 105.997  12
   1  -8  -5 1803.81 117.218  11
   1  -8  -4 2118.23 129.665  11
   1  -8  -4 2170.11 112.366  12
   1  -8  -3 338.474 51.2672  11
   1  -8  -2 1099.33 87.1237  11
   1  -8  -1 222.552 34.3201  19
   1  -8  -1 370.745 45.4472  11
   1  -8  -1 313.527 39.5044  13
   1  -8   0 60.9597 15.5407  13
   1  -7  -9 334.150 49.8512  12
   1  -7  -8 77.4787 31.3464  12
   1  -7  -7 55.4849 30.9146  12
   1  -7  -7 60.2179 25.9874  11
   1  -7  -6 4168.74 200.001  11
   1  -7  -6 4049.58 209.906  12
   1  -7  -5 1400.51 121.536  11
   1  -7  -5 1304.42 118.670  12
   1  -7  -4 4075.46 211.629  11
   1  -7  -4 3965.67 202.107  12
   1  -7  -3 151.432 40.3192  11
   1  -7  -3 257.395 49.9297  12
   1  -7  -2 966.227 92.6962  13
   1  -7  -2 891.027 95.9818  11
   1  -7  -1 1216.42 107.896  11
   1  -7  -1 1253.83 107.916  13
   1  -7   0 833.822 82.2260  11
   1  -7   0 775.864 83.6364  13
   1  -7   1 118.885 35.3703  13
   1  -7   2-7.79504 14.7304  13
   1  -7   3 6.19255 10.4363  13
   1  -6 -10 117.828 27.6933  12
  -1   6  10 115.849 25.6706  16
  -1   6   9 1934.56 116.782  16
   1  -6  -9 2077.12 138.812  12
   1  -6  -8 3210.03 189.371  12
   1  -6  -7 598.280 76.5511  11
   1  -6  -7 478.060 78.5202  12
   1  -6  -6 1049.27 106.948  11
   1  -6  -6 1011.83 115.488  12
   1  -6  -5 4217.68 225.083  12
   1  -6  -5 3966.08 210.528  11
   1  -6  -4 55483.5 794.550  12
   1  -6  -4 53993.9 779.436  11
   1  -6  -3 36698.6 578.496  13
   1  -6  -3 35031.7 627.311  11
   1  -6  -2 449.512 69.5166  13
   1  -6  -2 355.754 65.5792  11
   1  -6  -1 5732.67 243.675  13
   1  -6  -1 5837.25 251.285  11
   1  -6   0 20982.9 462.047  11
   1  -6   0 20546.5 472.720  13
   1  -6   1 2135.62 138.053  11
   1  -6   1 2044.36 148.712  13
   1  -6   2 1126.64 107.779  13
   1  -6   3 108.980 35.4989  13
   1  -6   4 629.844 66.4657  13
   1  -6   5 2067.58 92.2340  13
  -1   5  11 350.682 41.4517  15
  -1   5  11 570.022 59.0728  16
  -1   5  10 1545.82 113.706  16
  -1   5   9 1592.33 126.519  16
   1  -5  -9 1485.52 122.566  12
   1  -5  -8 20556.9 492.034  12
  -1   5   8 20796.5 464.134  16
   1  -5  -7 11389.6 374.396  12
  -1   5   7 12220.9 345.415  16
   1  -5  -6 3043.76 170.767  11
   1  -5  -6 2889.00 335.446   5
   1  -5  -6 2975.94 188.358  12
   1  -5  -5 1743.10 263.965   5
   1  -5  -5 1757.81 129.668  11
   1  -5  -5 1762.07 247.497   2
   1  -5  -4 1949.56 258.631   2
   1  -5  -4 1503.23 231.498   5
   1  -5  -4 1938.51 137.157  11
   1  -5  -3 5395.17 433.936   2
   1  -5  -3 5855.51 235.780  11
   1  -5  -2 9783.84 290.637  13
   1  -5  -2 9451.70 300.853  11
   1  -5  -2 9880.69 608.271   2
   1  -5  -1 7352.44 265.768  11
   1  -5  -1 6995.29 254.715  13
   1  -5  -1 7640.46 553.101   2
   1  -5   0 6661.95 253.913  11
   1  -5   0 6914.77 546.818   2
   1  -5   0 7281.69 266.988  14
   1  -5   0 6925.47 260.093  13
   1  -5   1 837.941 88.4948  11
   1  -5   1 718.683 88.0233  14
   1  -5   1 742.382 187.180   2
   1  -5   2 4557.71 220.119  14
   1  -5   3 25.0839 20.1412  14
   1  -5   4 440.139 67.8162  13
   1  -5   5 198.073 40.9679  13
   1  -5   6 2893.79 121.295  13
  -1   4  12 350.918 39.4722  16
  -1   4  11 4.90459 24.3840  16
  -1   4  11-7.28146 14.2958  15
  -1   4  10 54.9361 32.9961  16
   1  -4  -9 1266.59 112.846  12
  -1   4   9 1330.72 125.550  16
   1  -4  -8 24.9240 22.6830  12
  -1   4   8 50.9465 30.2854  16
   1  -4  -7-1.89218 24.1117  12
  -1   4   7 28.7295 22.7569  16
  -1   4   6 5489.48 220.129  16
   1  -4  -6 5127.32 420.583   5
   1  -4  -6 5314.07 237.934  12
   1  -4  -5-2.50249 36.6848   5
   1  -4  -4 32.9266 26.7402   5
   1  -4  -4 38.9060 41.5347   2
   1  -4  -3 13758.8 605.600   2
   1  -4  -3 15081.3 604.976   5
   1  -4  -2 3798.15 318.457   2
   1  -4  -1 28489.1 910.722   2
   1  -4   0 19588.1 793.280   2
   1  -4   1 1431.78 226.865   2
   1  -4   2 1251.82 218.822   2
   1  -4   2 1139.72 100.892  14
   1  -4   3 9024.71 265.656  18
   1  -4   3 8685.70 285.773  14
   1  -4   4 36805.5 548.140  18
   1  -4   4 35629.9 585.139  14
   1  -4   5 2282.86 138.011  18
   1  -4   5 2181.09 139.291  14
   1  -4   6 348.263 55.9651  13
   1  -4   6 401.530 52.9333  18
   1  -4   7 659.705 60.0378  18
  -1   3  11 354.796 61.1344  16
  -1   3  11 350.260 45.2088  15
  -1   3  10 648.893 77.4674  15
  -1   3  10 553.962 80.2270  16
  -1   3  10 609.581 63.3606  18
  -1   3   9 9428.52 340.446  16
   1  -3  -8 62608.8 1626.64   5
  -1   3   8 59473.4 844.069  16
   1  -3  -7 510.682 71.7415  12
   1  -3  -7 453.166 132.204   5
  -1   3   7 459.184 71.4030  16
   1  -3  -6 8440.54 504.547   5
   1  -3  -5 5070.28 354.392   5
   1  -3  -4 696.236 118.983   5
   1  -3  -3 20562.7 602.289   5
   1  -3  -2 28876.6 674.459   5
   1  -3  -2 26872.5 718.548   2
   1  -3  -1 5185.57 318.550   2
   1  -3   0 232036. 1536.48   4
   1  -3   0 227758. 2223.73   2
   1  -3   1 47026.1 805.889   4
   1  -3   1 42640.9 1022.76   2
   1  -3   2 12.8651 33.0571   2
   1  -3   2 67.4412 35.2250   4
   1  -3   4 84277.5 804.619  18
   1  -3   4 83269.9 823.832  14
   1  -3   5 15372.8 362.229  14
   1  -3   5 14745.6 358.064  18
   1  -3   6 639.470 77.8402  18
   1  -3   7 758.321 79.8915  18
   1  -3   8 188.516 35.5055  18
  -1   2  11-8.83950 10.0493  18
  -1   2  11-16.7196 26.2676  16
  -1   2  10 145.768 35.2731  18
  -1   2  10 187.519 42.6150  15
  -1   2  10 190.598 55.0016  16
  -1   2   9 16355.8 453.397  16
  -1   2   8 241384. 1726.94  16
   1  -2  -8 250688. 3271.46   5
  -1   2   7 11275.5 620.819   4
  -1   2   7 11762.9 358.505  16
  -1   2   6 14965.4 632.144   4
  -1   2   5 40990.3 918.453   4
   1  -2  -4 116942. 1190.54   1
  -1   2   4 116070. 1326.00   4
   1  -2  -3 13724.0 428.290   5
   1  -2  -3 13645.0 408.256   1
   1  -2  -2 62116.4 884.737   1
   1  -2  -2 62908.6 822.952   5
   1  -2  -1 72078.2 810.992   5
   1  -2  -1 73873.7 995.941   2
   1  -2   0 103280. 781.294   4
   1  -2   0 102536. 1175.31   2
   1  -2   1 36218.0 582.981   4
   1  -2   1 33014.7 728.481   2
   1  -2   2 73938.9 997.488   6
   1  -2   2 73428.2 959.775   4
   1  -2   2 74791.0 1183.29   2
   1  -2   3 4250.73 270.823   4
   1  -2   3 4280.85 311.041   2
   1  -2   3 4060.38 258.965   6
   1  -2   4 72.9853 46.3351   6
   1  -2   4-7.90339 19.0816   4
   1  -2   5 4803.34 370.821   4
   1  -2   5 5261.60 182.745  17
   1  -2   5 5019.26 198.905  18
   1  -2   6 49.3053 30.2050  18
   1  -2   6 56.4998 45.5990  17
   1  -2   6 29.0749 72.4042   4
   1  -2   7 558.035 74.6434  18
   1  -2   8 258.960 48.1617  18
   1  -2   9 3187.31 140.794  18
  -1   1  11 754.929 63.4353  18
  -1   1  10 2715.32 174.162  16
  -1   1  10 2752.14 144.989  18
  -1   1  10 2838.39 147.697  15
  -1   1   9 2089.52 163.098  16
  -1   1   9 2136.82 147.797  15
  -1   1   8 14065.4 413.707  16
  -1   1   8 13737.9 382.666  15
  -1   1   7 3763.89 201.337  16
  -1   1   7 4032.20 375.190   4
  -1   1   6 9066.56 497.550   4
  -1   1   5 746.557 126.214   4
   1  -1  -4 35775.3 650.524   1
  -1   1   4 35048.0 715.398   4
  -1   1   3 6855.38 262.462   4
   1  -1  -3 7152.97 274.263   1
   1  -1  -2 408259. 1918.83   1
  -1   1   2 414808. 1578.99   4
   1  -1  -1 16556.0 281.937   5
   1  -1  -1 16023.5 369.810   1
   1  -1   0 24365.5 452.069   2
   1  -1   0 25063.5 201.772   4
   1  -1   0 25434.3 481.633   1
   1  -1   1 4215.90 199.723   2
   1  -1   1 4409.07 151.535   4
   1  -1   2 10014.6 339.440   6
   1  -1   2 10707.6 355.767   2
   1  -1   2 10702.2 313.386   4
   1  -1   3 70214.6 976.956   4
   1  -1   3 66842.0 980.373   6
   1  -1   4 119171. 1507.97   4
   1  -1   4 121709. 1488.15   6
   1  -1   5 1597.63 203.744   4
   1  -1   6 186.393 39.7885  18
   1  -1   6 230.170 41.1490  17
   1  -1   6 110.176 72.3544   4
   1  -1   7 1034.73 202.821   4
   1  -1   7 1059.83 101.227  18
   1  -1   7 1013.86 86.8329  17
   1  -1   8 1864.35 115.720  17
   1  -1   8 1809.67 132.186  18
   1  -1   9 168.423 40.9780  18
   1  -1  10-1.61364 12.8415  18
  -1   0  11 6.52971 11.3795  18
  -1   0  10 588.927 66.5032  18
  -1   0   9 349.229 58.8235  15
  -1   0   9 395.140 62.2916  18
  -1   0   9 425.782 77.0165  16
  -1   0   8 9788.46 314.723  15
  -1   0   8 9625.49 344.039  16
  -1   0   7 1907.48 135.345  15
  -1   0   7 1854.60 258.110   4
  -1   0   7 1649.78 135.161  16
  -1   0   6 93.4199 45.4964   4
  -1   0   5 95581.1 1468.52   4
  -1   0   4 133111. 1488.82   4
  -1   0   3 116968. 1188.89   4
  -1   0   2 54153.3 668.454   4
  -1   0   1 52086.0 493.888   4
   1   0   0 47722.7 527.091   1
   1   0   1 223747. 1010.71   4
   1   0   1 224397. 1074.16   1
   1   0   1 223208. 909.158   2
   1   0   2 2761.36 131.099   2
   1   0   2 2502.12 139.756   4
   1   0   3 12484.4 382.460   4
   1   0   3 11928.4 385.806   6
   1   0   4 538169. 2988.23   4
   1   0   4 533765. 2958.99   6
   1   0   5 58671.4 1173.51   4
   1   0   6 11361.1 589.586   4
   1   0   7 1676.72 121.591  18
   1   0   7 1175.82 211.752   4
   1   0   8 7453.25 265.286  18
   1   0   8 7054.13 235.169  17
   1   0   9 649.393 68.4089  17
   1   0   9 599.107 73.0395  18
   1   0  10 689.115 69.1925  18
   1   0  11-7.13247 12.0842  18
  -1  -1  10 1066.94 81.9316  18
  -1  -1   9 124.039 37.3270  18
  -1  -1   8 3696.80 188.752  15
  -1  -1   8 4009.42 196.094  18
  -1  -1   8 3531.64 201.516  16
  -1  -1   7 1398.30 235.373   4
  -1  -1   7 1381.59 115.654  15
  -1  -1   7 1506.35 133.402  16
  -1  -1   6 7553.26 254.386  15
  -1  -1   6 7647.97 270.957  16
  -1  -1   6 7228.87 492.418   4
  -1  -1   5 9485.92 498.200   4
  -1  -1   4 452599. 3043.83   4
  -1  -1   3 161386. 1654.79   4
  -1  -1   2 13836.3 405.701   4
   1   1  -2 14011.7 344.526   3
   1   1  -1 210521. 1305.38   3
   1   1   0 127490. 964.839   3
  -1  -1  -1 3022.33 133.158   5
   1   1   1 2843.10 143.528   3
   1   1   1 2817.23 118.644   6
   1   1   2 385630. 1673.18   3
  -1  -1  -2 385047. 1730.22   5
   1   1   2 383107. 799.542   1
   1   1   3 197268. 1553.96   4
   1   1   3 200130. 1239.73   3
   1   1   3 196248. 1474.54   6
   1   1   4 19148.5 551.013   6
   1   1   4 20800.2 388.678   3
   1   1   4 19674.8 574.376   4
   1   1   5 14957.2 579.995   4
   1   1   6 6009.58 420.522   4
   1   1   7 191.323 39.8619  18
   1   1   7 282.661 58.1681  16
   1   1   7 226.516 92.8228   4
   1   1   7 227.133 55.6698   7
   1   1   8 2325.63 159.582  16
   1   1   8 2330.17 141.354  18
   1   1   9 456.295 64.7992  18
   1   1   9 407.343 67.8479  16
   1   1  10 4331.27 163.648  17
   1   1  10 4355.96 175.182  18
   1   1  10 4426.80 190.292  16
   1   1  11 292.541 37.1817  18
  -1  -2  10 741.187 55.9247  18
  -1  -2   9 1658.84 107.612  18
  -1  -2   8 900.430 90.1731  18
  -1  -2   8 853.242 83.5612  14
  -1  -2   7 26.0281 19.3969  18
  -1  -2   7 38.6271 29.6961  10
  -1  -2   6 3780.92 176.048  18
  -1  -2   6 3605.44 177.062  10
  -1  -2   6 3628.23 374.206   4
  -1  -2   5 8872.60 529.796   4
  -1  -2   4 5947.69 396.196   4
  -1  -2   3 1937.04 207.213   4
   1   2  -2 25684.1 557.247   3
  -1  -2   2 22939.7 618.248   4
   1   2  -1 33330.2 620.404   3
   1   2   0 47349.0 737.803   3
  -1  -2   0 47977.1 658.648   2
  -1  -2  -1 166914. 1344.81   5
  -1  -2  -1 169800. 1048.97   2
  -1  -2  -2 17127.7 285.164   2
  -1  -2  -2 16143.9 438.866   5
  -1  -2  -3 8166.99 333.640   5
  -1  -2  -4 32611.0 741.881   5
  -1  -2  -5 4074.87 294.981   5
   1   2   5 4745.70 272.400   3
  -1  -2  -6 13087.0 600.164   5
   1   2   7 23587.0 449.696   7
   1   2   7 24246.6 490.261  16
   1   2   8 145179. 1037.37  18
   1   2   8 143493. 1278.16  16
   1   2   8 141021. 1167.57   7
  -1  -2  -8 142337. 2396.53   5
   1   2   9 722.291 94.3168  16
   1   2   9 781.811 78.3348  18
   1   2  10 620.342 66.1127  18
   1   2  10 514.905 72.9548  16
   1   2  11 228.877 33.9645  17
   1   2  11 316.823 49.4109  16
   1   2  11 256.485 34.7876  18
  -1  -3   9 3828.56 126.630  18
  -1  -3   8 149.946 32.4186  18
  -1  -3   8 122.364 31.3190  14
  -1  -3   7 53.1419 26.5403  18
  -1  -3   7 59.6535 28.0980  14
  -1  -3   6 3518.85 170.629  18
  -1  -3   6 3512.99 180.576  10
  -1  -3   5 4029.15 173.549  18
  -1  -3   5 4231.48 194.128  10
  -1  -3   5 3827.13 381.711   4
  -1  -3   4 19290.0 792.803   4
  -1  -3   4 20228.2 401.525  10
  -1  -3   3 449.658 115.636   4
   1   3  -2 19573.8 576.075   3
  -1  -3   2 17619.7 628.714   4
   1   3  -1 55004.2 965.835   3
  -1  -3   1 52374.2 1001.78   4
  -1  -3   0 175369. 1645.67   2
   1   3   0 169831. 1727.85   3
  -1  -3  -1 3852.99 223.501   2
  -1  -3  -2 9541.79 404.738   5
  -1  -3  -2 10479.7 339.548   2
  -1  -3  -3 81752.0 896.550   2
  -1  -3  -3 76495.2 1202.08   5
  -1  -3  -4 53527.5 708.898   2
  -1  -3  -4 49713.8 1020.31   5
  -1  -3  -5 31659.6 872.141   5
   1   3   6 523.747 117.437   3
  -1  -3  -6 383.141 109.816   5
  -1  -3  -7 3458.75 349.850   5
   1   3   7 3817.18 196.032  16
   1   3   7 4264.35 194.456   7
   1   3   8 182335. 1444.34  16
   1   3   8 185083. 1348.81   7
   1   3   9 22723.2 521.343  16
   1   3  10 575.142 81.6185  16
   1   3  11-32.2564 28.1927  16
  -1  -4   7 354.588 45.9704  18
  -1  -4   7 288.483 47.3207  14
  -1  -4   6 1055.42 98.8145  14
  -1  -4   6 1149.92 90.9461  18
  -1  -4   5 1862.45 137.248  14
  -1  -4   4 102453. 975.938  10
  -1  -4   4 103366. 991.755  14
  -1  -4   4 104966. 1993.24   4
  -1  -4   3 4163.42 392.708   4
  -1  -4   3 4296.47 189.689  10
  -1  -4   2 1780.41 232.109   4
  -1  -4   1 10195.8 523.324   4
   1   4  -1 10865.6 512.702   3
   1   4   0 151679. 1974.81   3
  -1  -4   0 155242. 1905.83   2
  -1  -4  -1 6552.21 371.351   2
  -1  -4  -2 29168.6 741.846   2
  -1  -4  -3 6117.23 394.487   5
  -1  -4  -3 6266.06 325.003   2
  -1  -4  -4 623.276 133.093   5
  -1  -4  -5 322.702 103.781   5
  -1  -4  -6 24464.6 932.268   5
   1   4   6 25929.0 477.650  16
   1   4   7 972.793 101.288  16
   1   4   7 1097.89 105.388   7
  -1  -4  -7 939.905 196.134   5
   1   4   8 5956.36 263.616  16
   1   4   9 128.576 43.5351  16
   1   4  10-3.56599 24.8517  16
   1   4  11 220.152 43.8423  16
   1   4  12-10.1828 11.5562  16
  -1  -5   7 1290.45 68.6336  14
  -1  -5   7 1658.52 86.8339  13
  -1  -5   6 1209.50 92.2537  14
  -1  -5   5 3168.28 170.325  14
  -1  -5   4 1026.55 103.639  14
  -1  -5   3 916.842 98.6554  14
  -1  -5   2 3171.55 164.891  11
  -1  -5   2 2967.83 170.488  14
  -1  -5   2 2676.84 327.074   4
  -1  -5   1 4953.79 409.905   4
  -1  -5   1 5474.01 221.738  14
  -1  -5   1 5495.70 220.271  11
  -1  -5   0 8081.34 510.817   4
   1   5   0 7992.04 530.811   3
  -1  -5   0 8940.15 552.327   2
  -1  -5  -1 805.101 158.691   2
   1   5   1 701.117 161.384   3
  -1  -5  -2 39646.0 1045.57   2
  -1  -5  -3 2522.85 251.472   2
  -1  -5  -4-25.7867 66.9875   5
   1   5   5 84.1119 35.1380  16
  -1  -5  -5 40.5632 32.5615   5
   1   5   6 2529.10 328.484   3
  -1  -5  -6 2549.03 325.694   5
   1   5   6 2907.17 167.131  16
  -1  -5  -7 8219.06 607.863   5
   1   5   7 8547.49 602.654   3
   1   5   7 8518.83 299.991  16
  -1  -5  -8 9350.87 312.359  12
   1   5   8 9107.82 322.176  16
   1   5   9 1091.72 114.189  16
   1   5  10 420.801 68.7595  16
   1   5  11 338.197 51.6013  16
  -1  -6   6 477.163 43.1816  13
  -1  -6   5 4280.75 163.776  14
  -1  -6   4 24.0870 20.3568  14
  -1  -6   3 12.4314 19.3179  14
  -1  -6   2 302.401 59.1726  14
  -1  -6   1 9020.85 298.481  11
  -1  -6   1 8555.09 302.333  14
  -1  -6   0 6076.79 249.477  11
  -1  -6   0 6459.63 256.567  14
  -1  -6  -1 412.902 100.887   4
   1   6   1 480.154 133.613   3
  -1  -6  -1 748.003 90.3509  11
  -1  -6  -1 819.981 91.0022  14
  -1  -6  -2 28.1084 15.6436  14
  -1  -6  -2 31.5387 37.1408   2
  -1  -6  -2 33.0175 25.1383  11
   1   6   3 43968.9 1466.15   3
  -1  -6  -3 43697.3 667.628  11
  -1  -6  -4 30732.5 559.211  11
   1   6   4 30956.9 1248.26   3
   1   6   5 111.634 32.2961  16
   1   6   5 155.438 89.8407   3
  -1  -6  -5 135.019 38.3016  11
  -1  -6  -6 578.255 74.5974  11
   1   6   6 535.552 74.2238  16
   1   6   7 1303.24 116.368  16
  -1  -6  -8 14747.4 405.596  12
   1   6   8 15243.0 402.638  16
  -1  -6  -9 2206.18 139.395  12
   1   6   9 2278.78 151.503  16
   1   6  10 1184.02 100.138  16
   1   6  11 1453.44 91.0063  16
  -1  -7   4 478.146 49.0502  13
  -1  -7   3 8.68930 15.0270  13
  -1  -7   2 1355.10 106.313  13
  -1  -7   2 1448.77 112.321  14
  -1  -7   1 46.3010 26.7324  14
  -1  -7   1 23.2974 25.1718  13
  -1  -7   0 10482.6 320.392  11
  -1  -7   0 10349.7 323.431  14
  -1  -7   0 10961.0 316.037  13
  -1  -7  -1 9928.34 324.672  11
  -1  -7  -1 10247.8 302.745  13
  -1  -7  -2 2795.44 176.653  11
  -1  -7  -3 12622.3 374.615  11
  -1  -7  -4 33514.9 604.401  11
  -1  -7  -5 6552.96 261.459  11
  -1  -7  -6 4853.46 215.208  11
   1   7   6 4905.83 205.561  16
   1   7   7 810.214 84.1842  16
   1   7   8 91.5121 30.2362  16
  -1  -7  -8 157.372 45.8248  12
  -1  -7  -9 467.214 61.8956  12
   1   7   9 545.727 65.3437  16
   1   7  10 60.5961 22.8747  16
  -1  -8   2 473.375 42.0717  13
  -1  -8   1 515.413 51.5657  13
  -1  -8   0 16.8484 16.3460  11
  -1  -8   0 18.6747 14.6162  13
  -1  -8  -1 459.772 62.6979  11
  -1  -8  -2 522.065 70.3100  11
  -1  -8  -3 241.259 49.0183  11
  -1  -8  -4 1060.02 101.704  11
  -1  -8  -5 1530.41 118.487  11
  -1  -8  -6 119.411 36.8363  11
  -1  -8  -7-12.0326 20.1256  12
  -1  -8  -8 1179.23 93.5485  12
  -1  -8  -9 883.666 68.2108  12
  -1  -9  -2 21.8002 12.3193  11
  -1  -9  -3 1408.93 88.3725  11
  -1  -9  -4 3031.09 131.866  11
  -1  -9  -4 2400.96 103.344  12
  -1  -9  -5 133.106 28.6787  12
  -1  -9  -5 171.776 33.4050  11
  -1  -9  -6 319.877 42.1580  12
  -1  -9  -6 269.305 35.8046  11
  -1  -9  -7 2411.47 105.677  12
   2  -8  -6 169.329 27.5015  12
   2  -8  -6 201.811 31.9126  11
   2  -8  -5 73.6682 24.8420  11
   2  -8  -4 118.244 28.6236  11
   2  -8  -3 135.349 29.1728  11
   2  -8  -2 406.706 41.9283  11
   2  -8  -2 304.498 41.4695  19
   2  -7  -9 507.828 51.4504  12
   2  -7  -8 257.610 44.4879  12
   2  -7  -7 9.20196 14.0135  11
   2  -7  -7-11.2032 19.8484  12
   2  -7  -6 871.787 86.7700  11
   2  -7  -6 740.066 82.8727  12
   2  -7  -5 20.6402 21.1408  11
   2  -7  -5 70.4776 31.4843  12
   2  -7  -4 158.299 43.8255  11
   2  -7  -4 201.460 40.6252  12
   2  -7  -3 709.895 84.6752  11
   2  -7  -2 3402.10 174.901  11
   2  -7  -2 3541.71 168.659  13
   2  -7  -1 1212.64 97.0107  11
   2  -7  -1 1243.62 100.187  13
   2  -7   0 2231.16 125.317  19
   2  -7   0 2262.63 128.082  13
   2  -7   1 193.880 35.7340  13
   2  -7   2 646.088 54.6130  13
   2  -6 -10 271.824 37.6343  12
   2  -6  -9 141.632 36.7278  12
   2  -6  -8 914.222 96.3613  12
   2  -6  -7 54.9659 33.3044  12
   2  -6  -7-0.90328 18.0839  11
   2  -6  -6 346.131 60.0844  11
   2  -6  -6 331.261 66.6489  12
   2  -6  -5 19615.0 478.664  12
   2  -6  -5 19423.8 469.573  11
   2  -6  -4 48703.2 734.377  12
   2  -6  -4 48263.3 744.198  11
   2  -6  -3 4.73731 20.3757  12
   2  -6  -3 32.1672 26.6331  11
   2  -6  -3 52.5875 28.3277  13
   2  -6  -2 590.822 77.9920  13
   2  -6  -2 709.704 92.1155  11
   2  -6  -1 240.923 54.1938  11
   2  -6  -1 215.762 50.5454  13
   2  -6   0 3398.18 180.214  11
   2  -6   0 3324.63 186.283  13
   2  -6   1 7577.04 273.235  13
   2  -6   1 7814.33 276.366  19
   2  -6   2 969.666 93.0344  13
   2  -6   3 81.0311 24.9498  13
   2  -6   4 1631.40 86.6529  13
  -2   5  11 206.195 30.3989  15
   2  -5 -10-25.8156 21.5970  12
  -2   5  10-14.7130 20.6688  16
  -2   5   9 99.2178 29.6727  16
   2  -5  -9 145.027 40.1431  12
   2  -5  -8 7149.51 288.504  12
   2  -5  -7 666.878 81.5692  11
   2  -5  -7 630.495 92.3419  12
   2  -5  -6 956.533 101.043  11
   2  -5  -6 837.239 103.902  12
   2  -5  -5 8006.46 311.877  12
   2  -5  -5 7393.55 287.510  11
   2  -5  -5 7742.47 562.876   2
   2  -5  -4 92823.7 1036.61  12
   2  -5  -4 93725.3 1016.13  11
   2  -5  -3 27572.8 545.311  12
   2  -5  -3 28442.0 1077.43   2
   2  -5  -3 26000.5 501.464  13
   2  -5  -3 26050.8 534.146  11
   2  -5  -2 119.760 43.7939  11
   2  -5  -2 88.4603 32.2232  13
   2  -5  -1 1464.78 126.985  11
   2  -5  -1 1563.08 264.766   2
   2  -5  -1 1449.34 124.030  13
   2  -5   0 548.446 157.719   2
   2  -5   0 502.743 73.5803  11
   2  -5   0 575.265 81.1777  13
   2  -5   1 16.9981 17.1214  13
   2  -5   2 195.855 44.8019  19
   2  -5   2 195.355 49.4838  13
   2  -5   3 244.128 52.1910  13
   2  -5   4 1059.68 95.5087  13
   2  -5   5 474.050 54.8917  13
  -2   4  11 264.292 39.9250  15
  -2   4  11 220.376 37.8441  16
  -2   4  10 183.249 43.0161  16
  -2   4   9 2552.51 159.909  16
   2  -4  -9 2494.49 159.013  12
  -2   4   8 1442.00 123.206  16
   2  -4  -8 1405.60 131.149  12
   2  -4  -7-2.66328 24.5211  12
  -2   4   7-21.3576 27.9448  16
   2  -4  -6 13055.4 662.891   5
   2  -4  -6 12394.7 385.800  12
   2  -4  -6 12584.8 349.924  11
   2  -4  -5 314.029 63.5037  12
   2  -4  -5 438.433 68.9379  11
   2  -4  -5 333.422 99.4437   5
   2  -4  -4 9827.26 320.801  12
   2  -4  -4 9622.84 303.273  11
   2  -4  -4 9528.62 568.919   2
   2  -4  -3 5760.22 436.636   2
   2  -4  -2 54.8819 55.4157   2
   2  -4  -1 1015.99 189.506   2
   2  -4   0 138.959 96.3267   2
   2  -4   0 234.878 49.4420  11
   2  -4   0 214.648 44.9111  13
   2  -4   1 12605.3 710.274   2
   2  -4   1 12388.8 304.457  18
   2  -4   1 12282.2 350.125  13
   2  -4   2 3276.88 186.262  13
   2  -4   2 3290.31 165.129  18
   2  -4   2 3219.04 367.686   2
   2  -4   3 24492.8 458.367  18
   2  -4   3 23396.9 502.279  13
   2  -4   4 42033.5 603.180  18
   2  -4   4 42385.8 670.729  13
   2  -4   5 2376.80 138.761  18
   2  -4   5 2153.87 140.913  13
   2  -4   6 11.3733 39.4227  18
   2  -4   6 6.87300 13.1646  13
   2  -4   7 112.447 39.0385  18
  -2   3  11 63.0695 26.0607  16
  -2   3  11 66.3321 22.9559  15
  -2   3  10 3959.87 192.106  15
  -2   3  10 3872.80 197.680  16
  -2   3   9 7365.23 290.368  16
   2  -3  -8 9.27857 22.4140  12
  -2   3   8 16.1509 29.2483  16
   2  -3  -7 111.157 67.6414   5
  -2   3   7 61.9519 34.4939  16
   2  -3  -7 127.926 42.3816  12
   2  -3  -6 13757.9 389.496  12
   2  -3  -6 12950.4 634.044   5
  -2   3   6 13776.4 363.387  16
   2  -3  -5 22067.4 744.183   5
   2  -3  -5 22428.2 737.359   1
   2  -3  -4 105586. 1482.97   5
   2  -3  -4 102958. 1580.61   1
   2  -3  -3 7805.13 436.206   1
   2  -3  -3 7633.66 362.310   5
   2  -3  -2 4858.70 265.374   5
   2  -3  -2 4284.66 328.908   2
   2  -3  -1 11871.9 547.283   2
   2  -3   0 100094. 1633.96   2
   2  -3   1 5356.76 395.984   2
   2  -3   2 252.831 86.5008   6
   2  -3   2 237.495 86.1415   2
   2  -3   3 7.09201 20.2566  18
   2  -3   3-10.4667 28.4089  19
   2  -3   3-41.2945 70.6534   2
   2  -3   4 79205.5 840.962  18
   2  -3   4 79388.0 904.229  13
   2  -3   5 41926.5 625.005  18
   2  -3   5 44653.5 671.696  13
   2  -3   6 549.259 70.7509  18
   2  -3   6 566.303 69.6036  13
   2  -3   7 1584.15 107.137  18
   2  -3   8 371.114 47.9107  18
   2  -3   8 309.192 39.0204   8
  -2   2  11 1703.81 114.691  16
  -2   2  11 1712.43 88.5015  18
  -2   2  11 1747.33 100.520  15
  -2   2  10 670.526 87.1826  16
  -2   2  10 612.312 76.8544  15
  -2   2   9 20160.8 500.068  16
  -2   2   8 8910.54 332.836  16
  -2   2   7 5192.55 415.917   4
   2  -2  -7 4768.17 225.077  12
  -2   2   7 4940.19 238.653  16
   2  -2  -7 4915.23 430.173   5
  -2   2   6 3867.07 317.121   4
   2  -2  -6 3808.75 340.074   5
  -2   2   5 7696.71 384.515   4
   2  -2  -5 7443.93 419.894   5
   2  -2  -5 7121.02 381.543   1
   2  -2  -4 209197. 1965.69   5
   2  -2  -4 207514. 2027.34   1
   2  -2  -3 30892.7 641.641   5
   2  -2  -3 28202.7 730.409   1
   2  -2  -2 11220.1 452.761   1
   2  -2  -2 13115.1 365.444   5
   2  -2  -1 7215.67 371.027   1
   2  -2   0 54118.0 998.343   2
   2  -2   1 8388.49 408.419   2
   2  -2   2 33249.4 868.749   2
   2  -2   3 91.5862 49.5935   6
   2  -2   3 89.6848 59.1185   2
   2  -2   4 2510.43 256.853   6
   2  -2   4 2464.81 137.848  18
   2  -2   4 2588.91 136.198  17
   2  -2   5 30040.7 520.158  18
   2  -2   5 30033.8 481.140  17
   2  -2   6 1559.31 123.048  18
   2  -2   6 1695.41 128.913  17
   2  -2   7 731.435 83.6747  18
   2  -2   8 619.928 69.3883  18
   2  -2   9 658.323 59.1134  18
  -2   1  11 152.105 27.9151  18
  -2   1  10 536.016 70.3349  15
  -2   1  10 609.296 68.1664  18
  -2   1  10 591.665 81.8443  16
  -2   1   9 4289.44 236.765  16
  -2   1   9 5289.65 246.045  15
  -2   1   8 16680.1 467.942  16
  -2   1   7 8186.60 307.069  16
  -2   1   7 8772.28 556.988   4
  -2   1   6 12095.1 574.635   4
  -2   1   5 62199.9 1117.81   4
   2  -1  -5 62239.4 1141.83   1
  -2   1   4 13798.2 452.991   4
   2  -1  -4 13580.7 507.733   1
  -2   1   3 3757.62 193.400   4
   2  -1  -3 3628.39 248.116   1
  -2   1   2 2489.53 116.638   4
   2  -1  -2 2338.25 192.536   1
   2  -1  -1 459.706 83.1086   1
   2  -1  -1 528.831 47.0666   5
   2  -1   0 3550.31 225.689   1
   2  -1   1 11125.4 374.229   2
   2  -1   1 11373.2 419.829   1
   2  -1   2 121951. 1089.14   4
   2  -1   2 119899. 1334.21   2
   2  -1   3 4687.79 266.341   4
   2  -1   3 4684.08 282.782   2
   2  -1   3 4201.28 292.039   6
   2  -1   4 5387.32 334.885   4
   2  -1   4 4725.34 336.797   6
   2  -1   5 602.217 68.4373  18
   2  -1   5 636.612 67.2139  17
   2  -1   5 480.727 114.991   6
   2  -1   5 454.609 104.321   4
   2  -1   6 4845.27 196.676  17
   2  -1   6 4995.15 213.251  18
   2  -1   7 208.129 47.1248  18
   2  -1   7 215.059 51.4283  17
   2  -1   8 12063.8 333.393  18
   2  -1   8 12338.8 300.885  17
   2  -1   9 247.749 44.4450  18
   2  -1  10 132.867 26.3909  18
  -2   0  11 470.830 45.0332  18
  -2   0  10 1255.28 92.6683  18
  -2   0   9 2294.14 154.696  15
  -2   0   9 1968.91 158.077  16
  -2   0   8 8199.55 306.757  15
  -2   0   8 7590.34 317.488  16
  -2   0   7 4538.71 410.118   4
  -2   0   7 4143.57 182.134  10
  -2   0   7 3781.55 212.791  16
  -2   0   7 4067.51 211.977  15
  -2   0   6 8149.21 286.544  16
  -2   0   6 7809.28 489.156   4
  -2   0   5 641.129 124.313   4
   2   0  -5 673.294 126.294   1
  -2   0   4 4153.24 272.913   4
   2   0  -4 4000.12 284.929   1
  -2   0   3 201.615 54.3739   4
   2   0  -3 222.808 66.0030   1
  -2   0   2 476.036 69.7474   4
   2   0  -2 477.630 87.0613   1
   2   0  -1 689834. 2990.16   1
  -2   0   1 718565. 2075.47   4
   2   0   1 227.675 54.3458   1
   2   0   1 239.891 44.1619   2
  -2   0  -2 3140.97 133.117   5
   2   0   2 2900.65 181.136   1
   2   0   3 3999.36 264.645   6
   2   0   3 4778.44 263.817   4
   2   0   4 1301.43 160.849   4
   2   0   4 1476.14 178.916   6
   2   0   5 21699.7 746.544   4
   2   0   5 22036.3 764.792   6
   2   0   6 1587.40 114.917  18
   2   0   6 1618.39 231.879   4
   2   0   7 1625.41 124.821  18
   2   0   7 1544.64 113.489  17
   2   0   8 11841.5 337.447  18
   2   0   8 12166.2 321.033  17
   2   0   9 4736.80 182.569  17
   2   0   9 4687.68 197.381  18
   2   0  10 112.760 50.1287  17
   2   0  10 56.0668 19.6106  18
  -2  -1  10 9.31968 13.7081  18
  -2  -1   9 6220.70 225.083  18
  -2  -1   8 10133.7 288.814  10
  -2  -1   8 14087.6 393.911  15
  -2  -1   7 366.077 59.1775  10
  -2  -1   7 358.196 67.5684  16
  -2  -1   7 475.808 142.660   4
  -2  -1   7 619.094 84.8454  15
  -2  -1   6 1677.26 117.409  10
  -2  -1   6 1625.96 132.927  16
  -2  -1   6 1652.53 131.971  15
  -2  -1   6 1714.95 246.894   4
  -2  -1   5 29219.0 907.866   4
  -2  -1   4 844.869 138.648   4
  -2  -1   3 62.5127 47.2219   4
  -2  -1   2 6006.99 288.459   4
   2   1  -1 505.452 86.3779   3
   2   1   1 425854. 2358.45   3
  -2  -1  -1 426585. 1714.94   5
   2   1   1 429569. 2071.83   1
   2   1   2 2734.46 186.914   6
   2   1   2 2944.21 191.462   3
   2   1   2 3256.15 162.274   1
  -2  -1  -2 3305.00 162.724   5
  -2  -1  -3 809.615 96.4227   5
   2   1   3 777.817 94.8461   3
   2   1   3 622.557 100.689   6
  -2  -1  -4 202.666 61.9790   5
   2   1   4 214.165 68.5340   6
  -2  -1  -5 1888.95 194.997   5
   2   1   5 1547.54 195.325   6
  -2  -1  -6 8374.72 461.419   5
   2   1   7 3168.56 165.377  18
   2   1   7 3151.21 165.530   7
   2   1   8 4695.54 204.728  18
   2   1   8 4578.96 210.984   7
   2   1   9 747.498 79.3284  17
   2   1   9 711.494 78.1924  18
   2   1  10 1706.46 103.720  17
   2   1  10 1576.43 99.5716  18
  -2  -2  10 29.6858 12.7081  18
  -2  -2   9 202.304 37.8656  18
  -2  -2   9 247.227 38.7385  14
  -2  -2   8 10656.0 287.752  10
  -2  -2   8 11215.6 304.475  18
  -2  -2   7 167.696 44.4225  18
  -2  -2   7 76.3232 33.2144  10
  -2  -2   6 5263.76 222.953  10
  -2  -2   6 6022.45 248.740  15
  -2  -2   6 5140.05 455.431   4
  -2  -2   5 557.709 139.502   4
  -2  -2   5 818.829 82.0662  10
  -2  -2   5 636.266 83.1224  15
  -2  -2   4 3124.82 305.691   4
  -2  -2   3 2794.07 263.036   4
   2   2  -2 95510.8 1290.56   3
  -2  -2   2 93591.3 1350.51   4
   2   2  -1 3019.73 226.639   3
   2   2   0 16401.0 517.402   3
   2   2   1 10371.7 403.496   3
   2   2   1 10567.8 285.076   6
   2   2   2 675.313 86.4062   6
   2   2   2 807.840 113.763   3
  -2  -2  -2 749.054 98.2924   5
   2   2   3 5418.43 162.954   1
   2   2   3 5071.13 266.636   6
   2   2   3 4769.27 277.171   3
  -2  -2  -3 5342.83 281.516   5
   2   2   4 14990.9 521.527   6
   2   2   4 14760.6 496.240   3
  -2  -2  -4 14574.4 505.550   5
  -2  -2  -5 48953.3 1025.24   5
  -2  -2  -6 13688.4 606.577   5
   2   2   7 10291.0 303.145   7
   2   2   7 10556.1 316.362  16
   2   2   8 23946.7 510.561  16
   2   2   8 25463.6 442.452  18
   2   2   8 24006.0 480.473   7
   2   2   9 4504.33 183.651  18
   2   2   9 4162.04 206.927  16
   2   2  10 423.149 55.1538  17
   2   2  10 396.159 49.0513  18
   2   2  10 407.303 57.4644  16
   2   2  11 453.226 46.2103  17
  -2  -3   9 705.678 52.2870  18
  -2  -3   8 905.610 76.8283  18
  -2  -3   8 938.933 81.0910  14
  -2  -3   7 533.506 71.6622  10
  -2  -3   7 550.502 68.1068  18
  -2  -3   6 1885.95 138.357  10
  -2  -3   6 1951.12 125.400  18
  -2  -3   5 41835.6 551.573  18
  -2  -3   5 40751.0 623.817  10
  -2  -3   4 3736.70 178.199  10
  -2  -3   4 3387.24 350.405   4
  -2  -3   3 1299.36 201.627   4
   2   3  -2 46045.3 1000.94   3
  -2  -3   2 44121.2 1074.93   4
   2   3  -1 14546.5 565.230   3
   2   3   0 57959.3 1100.95   3
   2   3   1 850.725 134.448   3
  -2  -3  -2 20982.8 631.274   5
   2   3   2 19666.5 647.201   3
   2   3   3 46307.9 1016.59   3
  -2  -3  -3 49313.0 991.202   5
   2   3   4 255011. 2463.99   3
  -2  -3  -4 256033. 2420.60   5
  -2  -3  -5 15255.2 630.746   5
   2   3   5 16418.6 636.725   3
  -2  -3  -6 7537.65 487.314   5
   2   3   7 6125.40 246.220  16
   2   3   7 6318.67 240.429   7
  -2  -3  -7 5565.00 450.569   5
   2   3   8 9908.53 331.773  16
  -2  -3  -8 9545.31 626.690   5
   2   3   8 10179.3 320.807   7
   2   3   9 14593.8 405.554  16
   2   3   9 14895.0 393.894   7
   2   3  10 1446.58 115.432  16
   2   3  11 1743.56 96.0019  17
   2   3  11 1334.02 87.5409  16
  -2  -4   8 683.736 54.8372  14
  -2  -4   7 2148.37 127.268  14
  -2  -4   6 154.113 41.1687  10
  -2  -4   6 149.809 41.5106  14
  -2  -4   5 60321.1 766.267  10
  -2  -4   4 83540.3 1892.05   4
  -2  -4   4 83371.9 887.361  10
  -2  -4   3 65.9205 68.4623   4
  -2  -4   3 428.363 62.6005  10
  -2  -4   2-52.0661 71.7406   4
  -2  -4   1 563.437 136.869   4
   2   4  -1 706.495 142.623   3
   2   4   0 102704. 1700.49   3
   2   4   1 9839.48 530.680   3
   2   4   2 1034.17 176.817   3
   2   4   3 21514.2 831.195   3
  -2  -4  -3 23682.6 808.305   5
   2   4   4 104228. 1884.60   3
  -2  -4  -4 105080. 1731.71   5
   2   4   5 10363.0 594.519   3
  -2  -4  -5 9608.61 557.199   5
   2   4   6 7537.59 262.872  16
   2   4   6 7478.57 246.678   7
  -2  -4  -6 7320.76 513.947   5
   2   4   6 6682.95 479.148   3
   2   4   7 325.708 59.9257   7
  -2  -4  -7 357.489 126.731   5
   2   4   7 309.800 58.4600  16
   2   4   8-37.8983 60.2181   7
   2   4   8 1.87067 27.2477  16
   2   4   9 7353.03 289.080  16
   2   4   9 7362.97 283.406   7
   2   4  10 3223.26 178.389  16
   2   4  11 250.315 42.5587  16
  -2  -5   7 179.594 29.0099  14
  -2  -5   6 13.1307 15.9391  14
  -2  -5   5 2899.98 166.634  14
  -2  -5   4 38788.1 630.958  14
  -2  -5   3 17694.0 419.148  14
  -2  -5   3 17246.8 402.364  10
  -2  -5   2 3384.76 174.397  10
  -2  -5   2 3300.64 375.563   4
  -2  -5   2 3340.76 177.652  14
  -2  -5   1 13427.9 327.297  10
  -2  -5   1 14025.9 347.711  14
   2   5   0 28.3296 72.4018   3
   2   5   1 350.896 118.902   3
   2   5   2 174.960 102.898   3
   2   5   3 2946.59 353.357   3
   2   5   4 2402.32 323.028   3
  -2  -5  -4 2371.70 302.642   5
   2   5   5 2969.04 357.475   3
   2   5   5 3496.04 188.709   9
  -2  -5  -5 3365.71 368.908   5
  -2  -5  -6 14127.9 773.264   5
   2   5   6 13455.5 767.388   3
   2   5   6 14900.9 343.127   7
   2   5   6 15102.6 388.661  16
   2   5   7 64.9758 50.9377   7
   2   5   7 82.2747 42.6935  16
  -2  -5  -7 36.5425 42.5854   5
   2   5   8 3165.66 191.056  16
   2   5   8 3149.54 183.372   7
   2   5   9 3069.42 182.808  16
   2   5  10 231.584 49.0421  16
   2   5  11 202.094 37.9729  16
  -2  -6   6 357.168 37.8296  14
  -2  -6   5 1125.93 88.0699  14
  -2  -6   4 2612.65 151.330  14
  -2  -6   3 1183.56 109.586  14
  -2  -6   2 130.596 40.4086  11
  -2  -6   2 108.100 41.6919  14
  -2  -6   1-7.46285 29.0966  11
  -2  -6   1-8.11622 22.8290  14
  -2  -6   0 1276.17 243.396   4
  -2  -6   0 1411.39 125.058  11
   2   6   0 1436.21 123.748   9
  -2  -6   0 1538.09 123.114  14
  -2  -6  -1 912.999 101.036  11
  -2  -6  -1 967.386 94.0770  14
   2   6   1 907.504 104.354   9
   2   6   1 1259.37 249.701   3
  -2  -6  -2 258.732 57.1794  11
   2   6   2 91.5440 45.1119   3
   2   6   2 237.866 56.3499   9
   2   6   3 36544.1 1373.47   3
   2   6   3 38266.1 668.369   9
  -2  -6  -3 37127.4 621.047  11
  -2  -6  -4 133101. 1155.68  11
   2   6   4 130785. 2597.79   3
   2   6   4 132078. 1252.13   9
  -2  -6  -5 8185.15 280.394  11
   2   6   5 7742.19 634.560   3
   2   6   6 231.948 52.4206  16
   2   6   7 2419.24 162.946  16
   2   6   8 7937.05 290.706  16
   2   6   9-39.4161 29.8520  16
   2   6  10 33.8141 25.0398  16
   2   6  11 109.492 27.5968  16
  -2  -7   4 2032.29 102.148  13
  -2  -7   4 2187.55 106.461  14
  -2  -7   3-4.61067 18.6253  14
  -2  -7   2 1151.97 100.026  14
  -2  -7   1 12595.7 334.769  11
  -2  -7   1 12749.4 345.291  14
  -2  -7   0 5187.57 230.643  11
  -2  -7   0 5785.27 239.157  14
  -2  -7  -1 595.731 84.7749  11
  -2  -7  -1 720.015 83.0216  14
  -2  -7  -2 571.432 82.5362  11
  -2  -7  -3 226.253 56.2726  11
  -2  -7  -4 49051.0 728.607  11
  -2  -7  -5 13427.7 367.798  11
   2   7   5 13060.6 351.153  16
  -2  -7  -6 109.124 35.5822  11
   2   7   6 96.9438 38.2957  16
   2   7   7 103.638 37.1498  16
   2   7   8 396.491 62.1102  16
  -2  -7  -9-13.5536 19.1437  12
   2   7   9 7.20374 17.6948  16
   2   7  10 488.992 54.9637  16
  -2  -8   2 380.746 38.5887  13
  -2  -8   1 239.927 35.5296  11
  -2  -8   1 201.800 33.3658  13
  -2  -8   0 1842.77 114.703  11
  -2  -8  -1 753.003 80.9500  11
  -2  -8  -2 3055.85 170.206  11
  -2  -8  -3 765.052 86.8414  11
  -2  -8  -4 244.539 51.1743  11
  -2  -8  -5 274.123 49.9066  11
  -2  -8  -6 653.110 71.3152  11
   2   8   6 593.031 64.8842  16
   2   8   7 5.66635 15.2822  16
  -2  -8  -8 83.6348 28.0435  12
   2   8   8 81.2065 23.8793  16
  -2  -8  -9 206.708 31.2832  12
   2   8   9 220.820 33.5359  16
  -2  -9  -1 426.297 41.4069  11
  -2  -9  -2 485.679 51.9637  11
  -2  -9  -3 117.402 23.0506  12
  -2  -9  -3 159.575 32.5243  11
  -2  -9  -4 91.6938 24.7647  12
  -2  -9  -4 116.050 29.3667  11
  -2  -9  -5 84.6353 25.8807  12
  -2  -9  -5 69.8083 24.6772  11
  -2  -9  -6 356.160 46.3999  12
  -2  -9  -6 283.478 35.8523  11
  -2  -9  -7 560.078 54.1117  12
   3  -7  -8 386.570 40.6653  12
   3  -7  -7 14.8075 12.8449  12
   3  -7  -6 76.7617 23.8972  12
   3  -7  -6 60.1525 22.6573  11
   3  -7  -5 182.734 32.1280  12
   3  -7  -5 149.535 36.5608  11
   3  -7  -4 69.9031 27.2716  11
   3  -7  -3 86.1137 28.1961  11
   3  -7  -2 89.8282 26.2184  11
   3  -7  -2 110.713 31.8355  19
   3  -7  -1 33.1085 14.7570  11
   3  -7  -1 10.3976 15.6409  19
   3  -7   0 11.6795 10.9919  19
   3  -6  -9 437.591 50.5760  12
   3  -6  -8 92.5822 30.7872  12
   3  -6  -7 194.386 46.1673  12
   3  -6  -6 3356.25 177.361  11
   3  -6  -6 3256.18 179.049  12
   3  -6  -5 7198.77 272.855  11
   3  -6  -5 7285.69 267.193  12
   3  -6  -4 20860.1 476.836  11
   3  -6  -4 21386.9 445.053  12
   3  -6  -3 4899.60 232.579  11
   3  -6  -2 1543.11 127.215  11
   3  -6  -1 6365.08 242.483  11
   3  -6  -1 5920.28 238.086  13
   3  -6   0 7103.98 229.026  11
   3  -6   0 6854.12 260.882  19
   3  -6   0 6462.33 241.328  13
   3  -6   1 20.2758 19.0443  13
   3  -6   1 14.8077 14.7702  19
   3  -6   2 706.578 68.2006  13
   3  -5 -10 487.727 48.2831  12
   3  -5  -9 2406.95 139.013  12
   3  -5  -8 12041.6 353.629  12
   3  -5  -7 1292.01 122.461  12
   3  -5  -6 39.0603 33.9711  12
   3  -5  -6 87.5970 34.8701  11
   3  -5  -5 185.635 52.3974  12
   3  -5  -5 98.4646 40.3521  11
   3  -5  -4 13580.6 403.984  11
   3  -5  -4 14104.2 404.784  12
   3  -5  -3 11779.2 380.425  11
   3  -5  -3 11865.1 359.282  12
   3  -5  -2 223.621 54.4778  11
   3  -5  -2 196.080 49.1674  13
   3  -5  -1 1071.57 112.425  11
   3  -5  -1 1060.81 109.600  13
   3  -5   0 1736.20 135.325  11
   3  -5   0 1612.46 134.423  13
   3  -5   1 4586.04 231.793  19
   3  -5   1 4421.18 217.527  13
   3  -5   2 217.904 49.0319  19
   3  -5   2 269.803 53.1572  13
   3  -5   3 14.8921 16.7000  13
   3  -5   4 2.37382 15.3363  13
   3  -5   5 1638.63 81.7208   8
  -3   4  11 235.813 31.3127  15
   3  -4 -10 33.2443 19.5640  12
   3  -4  -9 491.236 69.1819  12
   3  -4  -8 4233.62 221.324  12
   3  -4  -7 1984.39 161.263  12
   3  -4  -6 28.9268 28.6778  12
   3  -4  -6 26.6415 21.9982  11
   3  -4  -5 145.954 92.6807   2
   3  -4  -5 366.826 71.8983  12
   3  -4  -5 370.002 68.2276  11
   3  -4  -4 135.630 42.5085  12
   3  -4  -4 153.613 48.0251  11
   3  -4  -4 193.810 101.258   2
   3  -4  -3 2619.94 175.173  11
   3  -4  -3 2664.32 330.714   2
   3  -4  -3 2952.97 183.089  12
   3  -4  -2 11004.4 661.514   2
   3  -4  -2 11130.4 359.862  11
   3  -4  -2 10782.8 332.816  13
   3  -4  -1 1347.06 238.095   2
   3  -4  -1 1190.06 118.251  11
   3  -4  -1 1103.20 111.682  13
   3  -4   0 2194.97 154.321  11
   3  -4   0 2451.05 327.803   2
   3  -4   0 2077.46 151.646  13
   3  -4   1 748.420 174.704   2
   3  -4   1 757.612 92.3822  13
   3  -4   2 2299.40 165.036  19
   3  -4   2 2383.23 162.693  13
   3  -4   2 2397.23 150.628  18
   3  -4   3 1086.03 106.716  19
   3  -4   3 1294.73 117.312  18
   3  -4   3 1141.96 113.563  13
   3  -4   4 1199.86 113.285  18
   3  -4   4 868.623 90.7674  13
   3  -4   5 1113.75 87.6467  13
   3  -4   5 1106.03 101.307  18
  -3   3  11 179.515 29.9555  15
  -3   3  10-0.54886 18.7197  15
  -3   3  10 30.3683 22.7751  16
  -3   3   9 879.789 93.5857  16
   3  -3  -9 847.741 90.9451  12
  -3   3   8 5901.37 250.704  16
   3  -3  -8 5813.36 261.921  12
  -3   3   7 483.544 73.0535  16
   3  -3  -7 552.236 88.7377  12
   3  -3  -6 9738.40 314.276  11
  -3   3   6 9860.80 302.451  10
   3  -3  -6 9346.09 346.550  12
   3  -3  -5 914.714 173.876   1
   3  -3  -5 759.585 88.7354  11
   3  -3  -5 717.750 95.6859  12
   3  -3  -4 390.676 67.6236  12
   3  -3  -4 319.473 59.8457  11
   3  -3  -4 263.896 90.7523   1
   3  -3  -3 1331.35 211.252   1
   3  -3  -2 6111.36 445.324   2
   3  -3  -1 6277.21 448.483   2
   3  -3   0 80723.4 1627.67   2
   3  -3   0 77737.1 848.862  13
   3  -3   1 7223.28 505.064   2
   3  -3   1 7270.36 240.408  18
   3  -3   1 6990.39 260.816  13
   3  -3   2 634.719 164.015   2
   3  -3   2 557.696 80.2970  19
   3  -3   2 492.482 120.593   6
   3  -3   2 573.469 79.9104  18
   3  -3   2 480.178 72.0616  13
   3  -3   3 5610.97 231.089  18
   3  -3   3 5838.55 255.936  19
   3  -3   3 6059.71 254.530  13
   3  -3   4 52330.8 726.820  19
   3  -3   4 53825.6 747.038  13
   3  -3   5 1249.22 114.455  18
   3  -3   5 1346.93 110.152  13
   3  -3   6 299.846 65.7512  18
   3  -3   7 204.146 57.8121  18
   3  -3   7 116.088 27.4607   8
  -3   2  11 49.0743 16.1519  18
  -3   2  11 83.3233 22.5527  15
  -3   2  10 538.908 69.0549  15
  -3   2  10 539.984 71.2330  16
  -3   2   9 22528.0 506.687  16
  -3   2   8 105470. 1135.02  16
   3  -2  -8 106014. 1089.23  12
   3  -2  -7-34.3797 38.5070  12
  -3   2   7-25.7716 23.5381  10
   3  -2  -7 60.5765 54.3148   5
  -3   2   7 10.8496 29.4410  16
  -3   2   6 2738.70 156.699  10
  -3   2   6 2551.71 164.162  16
   3  -2  -6 2525.42 276.471   5
   3  -2  -6 2525.90 172.208  12
   3  -2  -5 14934.3 661.452   1
   3  -2  -5 15776.7 610.869   5
   3  -2  -5 15464.2 407.526  12
   3  -2  -4 16786.6 692.344   1
   3  -2  -3 24649.6 810.963   1
   3  -2  -2 15512.0 638.856   1
   3  -2  -1 1003.25 165.967   1
   3  -2  -1 948.172 155.125   2
   3  -2   0 45964.0 1126.12   1
   3  -2   0 46242.0 1062.67   2
   3  -2   1 10589.7 518.320   2
   3  -2   2 8458.80 477.347   2
   3  -2   3-28.0064 31.1850  19
   3  -2   3 4.58550 15.8180  18
   3  -2   3-22.2829 54.3646  17
   3  -2   3 26.1382 31.5898   2
   3  -2   3 4.49063 20.6466  13
   3  -2   3-13.4553 42.4562   6
   3  -2   4 9061.63 303.334  19
   3  -2   4 9131.29 554.228   6
   3  -2   4 9251.00 277.880  17
   3  -2   4 9618.61 303.017  13
   3  -2   4 9345.36 294.148  18
   3  -2   5 1003.28 98.0622  19
   3  -2   5 1057.39 103.197  18
   3  -2   6 1379.70 116.107  18
   3  -2   7-46.3539 33.1354  18
   3  -2   8 34.5570 35.9581  18
   3  -2   8 5.73424 12.1301   8
  -3   1  11 212.268 29.1950  18
  -3   1  10 118.013 35.9715  15
  -3   1   9 192.358 55.0211  16
  -3   1   9 199.515 49.9872  15
  -3   1   8 77254.7 971.087  15
  -3   1   8 76331.0 1006.63  16
  -3   1   7 8634.53 330.447  16
  -3   1   7 8402.66 274.027  10
   3  -1  -7 8619.78 304.793  12
  -3   1   6 5498.10 243.270  16
   3  -1  -6 5460.08 241.487  12
  -3   1   6 5616.07 222.320  10
   3  -1  -5 72.2494 47.1291   1
   3  -1  -4 3368.46 300.105   1
   3  -1  -3 8919.46 468.385   1
   3  -1  -2 20787.0 687.560   1
   3  -1  -1 28819.7 789.626   1
   3  -1   0 4071.35 293.287   1
   3  -1   0 4636.82 290.395   2
   3  -1   1 8771.71 389.471   2
   3  -1   1 9377.80 457.536   1
   3  -1   2 2535.85 215.370   2
   3  -1   3 1184.24 185.565   6
   3  -1   4 9007.53 271.740  18
   3  -1   4 8861.46 251.704  17
   3  -1   4 8538.66 520.017   6
   3  -1   4 8944.22 288.124  19
   3  -1   5 4064.45 197.023  19
   3  -1   5 4419.84 202.416  18
   3  -1   5 4317.69 185.637  17
   3  -1   5 3787.71 364.232   6
   3  -1   6 649.275 81.3945  18
   3  -1   6 587.863 83.8260  17
   3  -1   7 47.1153 29.2206  18
   3  -1   7-40.8390 62.7537  17
   3  -1   8 350.618 56.1509  18
   3  -1   8 287.772 46.6490   8
   3  -1   9 738.782 68.3009  18
  -3   0  11 83.3922 17.3267  18
  -3   0  10 2427.34 121.535  18
  -3   0  10 2267.55 127.078  15
  -3   0   9 296.086 57.0137  15
  -3   0   8 1336.66 106.693  10
  -3   0   8 1236.21 130.166  16
  -3   0   8 1147.41 116.997  15
  -3   0   7 52.9440 41.2054   4
  -3   0   7 86.5867 35.8021  10
  -3   0   7-8.10069 29.0085  16
  -3   0   7 56.2449 33.5313  15
  -3   0   6 2640.57 288.174   4
  -3   0   6 2779.56 158.144  10
  -3   0   6 2941.21 185.090  16
   3   0  -6 2935.89 167.135  12
   3   0  -5 10700.8 584.344   1
  -3   0   5 11693.4 535.524   4
   3   0  -4 1896.47 235.084   1
  -3   0   4 2161.50 201.467   4
   3   0  -3 33094.7 913.440   1
  -3   0   3 35279.6 715.160   4
   3   0  -2 91608.5 1437.15   1
  -3   0   2 100573. 1014.70   4
   3   0  -1 1378.48 169.650   1
  -3   0   1 1172.81 90.2754   4
   3   0   0 70613.1 1141.55   1
   3   0   1 39555.1 837.087   1
   3   0   1 40491.1 685.589   2
   3   0   2 19551.1 468.961   2
   3   0   2 18100.9 562.507   1
   3   0   3 60309.9 1231.34   6
   3   0   4 167096. 2178.24   6
   3   0   5 4285.88 189.376  18
   3   0   5 4080.13 172.955  17
   3   0   5 3907.05 185.517  19
   3   0   5 3690.53 348.353   6
   3   0   6 2648.78 318.067   6
   3   0   6 2598.26 156.930  18
   3   0   6 2428.95 144.761  17
   3   0   6 2462.99 146.595  19
   3   0   7 837.626 92.7880  18
   3   0   7 851.579 87.8485  17
   3   0   8 2082.86 138.371  18
   3   0   8 1829.97 125.106  17
   3   0   8 1957.71 125.011   8
   3   0   9-2.14917 17.9865  18
   3   0   9 48.9674 59.7440  17
   3   0  10 551.311 51.1381  18
  -3  -1  10 360.895 41.8907  18
  -3  -1   9 516.749 63.4629  18
  -3  -1   8 4122.44 190.081  10
  -3  -1   8 3580.68 196.604  15
  -3  -1   7 693.368 83.2355  10
  -3  -1   7 571.886 87.3428  15
  -3  -1   6 2640.34 179.250  16
  -3  -1   6 2758.61 318.926   4
  -3  -1   6 2887.72 165.569  10
  -3  -1   6 2664.48 170.034  15
  -3  -1   5 40708.5 589.944  10
  -3  -1   5 39849.8 611.351  15
  -3  -1   5 39871.1 642.518  16
   3   1  -5 39141.8 1176.89   1
  -3  -1   5 40365.7 1108.13   4
   3   1  -4 223327. 2648.33   1
  -3  -1   4 227737. 2366.58   4
   3   1  -3 7430.45 450.294   1
  -3  -1   3 8110.52 416.477   4
   3   1  -2 856.244 143.673   1
  -3  -1   2 1030.73 130.057   4
  -3  -1   1 164475. 1491.57   4
   3   1  -1 158837. 1809.55   1
   3   1   0 18215.6 580.680   1
   3   1   1 21346.3 596.613   1
   3   1   2 12353.8 433.465   1
   3   1   3 36177.9 893.781   6
   3   1   3 40300.9 709.361   1
   3   1   4 37744.8 980.280   6
   3   1   5 29369.9 945.253   6
   3   1   6 201.647 45.0838   7
   3   1   6 262.102 49.1662  19
   3   1   6 154.208 37.7358  18
   3   1   6 165.287 36.2543   8
   3   1   6 202.918 82.8827   6
   3   1   7 954.765 94.2408  17
   3   1   7 1036.86 97.2830  19
   3   1   7 1136.20 104.766  18
   3   1   7 1079.40 98.1536   8
   3   1   7 1034.81 97.0562   7
   3   1   8 5115.97 212.912  18
   3   1   8 5053.13 210.973  17
   3   1   8 5473.98 221.136   7
   3   1   9 294.206 47.8134  18
   3   1   9 241.779 45.8953  17
   3   1  10 404.326 45.9433  18
   3   1  10 368.000 53.9810  17
  -3  -2   9 225.257 36.9120  18
  -3  -2   8 1671.46 114.537  18
  -3  -2   8 1599.16 113.526  10
  -3  -2   7 397.501 63.8011  10
  -3  -2   7 258.174 62.3585  15
  -3  -2   6 78.6855 39.1143   4
  -3  -2   6 157.711 41.1246  10
  -3  -2   6 150.690 45.2024  15
  -3  -2   5 2293.14 145.791  10
  -3  -2   5 2225.30 148.285  15
  -3  -2   5 2190.18 285.334   4
  -3  -2   4 45516.9 1210.99   4
  -3  -2   3 11758.9 563.180   4
  -3  -2   2 4104.94 303.620   4
   3   2  -1 80.4800 49.6755   3
   3   2   0 1109.05 163.163   3
   3   2   1 6539.99 380.303   3
   3   2   1 7416.85 365.916   1
   3   2   2 112891. 1350.64   6
   3   2   2 109986. 1569.25   3
   3   2   3 351.169 85.0409   6
  -3  -2  -3 446.043 82.1255   5
   3   2   3 288.457 80.0196   3
   3   2   4 3805.49 297.033   6
  -3  -2  -4 4028.17 279.948   5
   3   2   4 3588.55 272.313   3
   3   2   5 96.5263 57.5928   6
   3   2   6 6287.42 234.998  19
   3   2   6 6445.11 244.870   7
   3   2   7 8289.62 273.083  19
   3   2   7 8129.68 280.781   7
   3   2   8 16126.1 394.613   7
   3   2   9 353.250 56.7389  17
   3   2   9 307.446 85.3582   7
   3   2  10 2044.76 112.907  17
   3   2  11 541.891 49.3025  17
  -3  -3   8 272.954 44.3473  10
  -3  -3   8 207.063 34.9876  18
  -3  -3   7 625.706 77.8794  10
  -3  -3   7 643.554 68.5304  18
  -3  -3   6 58.2177 31.9936  10
  -3  -3   6 20.5861 19.5640  18
  -3  -3   5 901.584 185.996   4
  -3  -3   5 1014.71 102.830  10
  -3  -3   4 447.956 133.132   4
  -3  -3   4 659.158 79.1788  10
  -3  -3   3 592.729 147.303   4
   3   3  -2 19374.9 747.762   3
  -3  -3   2 19079.2 751.493   4
   3   3  -1 20314.8 745.414   3
   3   3   0 36275.8 1004.78   3
   3   3   1 24776.6 826.204   3
   3   3   2 18828.7 492.752   6
   3   3   2 17349.6 689.323   3
   3   3   3 661.555 104.654   6
   3   3   3 463.035 116.066   3
  -3  -3  -3 795.685 136.258   5
   3   3   4 51846.7 1224.08   3
  -3  -3  -4 55741.6 1177.72   5
   3   3   4 55023.3 1093.26   6
   3   3   5 8641.19 501.247   3
  -3  -3  -5 8982.36 494.156   5
   3   3   6 5978.26 231.649  19
  -3  -3  -6 5524.83 413.190   5
   3   3   6 5972.44 228.861  16
   3   3   6 6145.77 241.830   7
   3   3   7 12545.9 350.737  16
   3   3   7 12270.6 354.980   7
   3   3   8 156432. 1263.43  16
   3   3   8 155451. 1254.27   7
   3   3   9 8860.02 285.883  16
   3   3   9 8879.98 292.534   7
   3   3  10 48.4609 18.7031  17
   3   3  11 8.84297 14.4377  17
  -3  -4   8 74.2168 21.5717  14
  -3  -4   7 322.872 50.7077  14
  -3  -4   6 128.821 37.9627  10
  -3  -4   5 8589.83 294.066  10
  -3  -4   4 62179.9 788.130  10
  -3  -4   3-87.6056 70.5096   4
  -3  -4   3 8.49584 20.8121  10
  -3  -4   2 669.547 164.625   4
  -3  -4   2 815.010 81.7325  10
   3   4  -2 684.862 152.817   3
   3   4  -1 34343.7 1084.77   3
  -3  -4   1 32860.2 1062.73   4
   3   4   0 84571.1 1721.92   3
   3   4   1 3294.93 338.243   3
   3   4   2 4306.23 387.263   3
   3   4   3 7253.90 511.523   3
   3   4   4 2152.43 283.464   3
  -3  -4  -4 2374.13 279.173   5
   3   4   5 421.109 61.1273   7
  -3  -4  -5 382.197 114.937   5
   3   4   5 374.957 119.633   3
   3   4   6 7042.78 259.379  16
   3   4   6 7027.97 258.333   7
   3   4   7 136.973 39.7547   7
  -3  -4  -7 94.6111 70.3639   5
   3   4   7 135.363 41.5218  16
   3   4   8 32631.1 590.957  16
   3   4   8 32572.7 576.349   7
   3   4   9 3701.52 194.020  16
   3   4   9 3915.07 203.869   7
   3   4  10 250.768 47.1715  16
   3   4  11 54.0466 19.2832  17
  -3  -5   7 315.333 38.9310  14
  -3  -5   6 316.999 48.9455  14
  -3  -5   5 2233.42 138.350  10
  -3  -5   5 2271.51 142.296  14
  -3  -5   4 20560.0 441.749  10
  -3  -5   3 3882.51 194.216  10
  -3  -5   2 633.645 181.267   4
  -3  -5   2 416.100 64.4573  10
  -3  -5   1 1045.57 220.897   4
  -3  -5   1 1134.24 96.2581  10
   3   5  -1 1225.71 108.341   9
   3   5  -1 866.978 187.220   3
   3   5   0 7047.74 259.239   9
  -3  -5   0 7178.33 231.709  14
   3   5   1 10401.8 313.464   9
   3   5   1 9432.26 649.364   3
   3   5   2 3073.65 373.761   3
   3   5   2 3827.40 193.129   9
   3   5   3 4186.21 446.529   3
   3   5   3 4642.86 215.525   9
   3   5   4 66.9971 31.2875   9
   3   5   4 68.5266 39.2291   3
   3   5   5 109.842 32.3346   9
  -3  -5  -5 56.8245 50.8089   5
   3   5   5-3.24058 34.2897   3
   3   5   6 1060.99 106.771  16
  -3  -5  -6 1354.48 251.032   5
   3   5   6 1235.25 240.398   3
   3   5   6 1122.95 102.140   7
   3   5   7 524.578 72.4234   7
   3   5   7 577.880 81.2747  16
   3   5   8 658.219 87.9617   7
   3   5   8 540.656 78.7355  16
   3   5   9 803.488 105.174   7
   3   5   9 683.792 84.6974  16
   3   5  10-26.1266 24.5271  16
   3   5  11 29.6493 15.8040  17
   3   5  11 45.8415 19.2286  16
  -3  -6   6 2289.06 93.3946  14
  -3  -6   5 297.853 44.9785  14
  -3  -6   4 77.3299 30.2104  14
  -3  -6   3 23.8567 21.1145  14
  -3  -6   2 2995.91 172.262  11
  -3  -6   2 3021.81 174.031  14
   3   6  -1 1075.79 107.915   9
  -3  -6   1 1072.60 101.721  14
   3   6   0 2438.05 167.475   9
  -3  -6   0 2405.38 147.297  14
   3   6   1 3146.79 414.730   3
   3   6   1 3175.33 192.687   9
   3   6   2 3460.34 441.609   3
   3   6   2 4056.32 221.197   9
   3   6   3 12084.6 834.841   3
   3   6   3 12344.3 389.419   9
  -3  -6  -4 3827.98 200.379  11
   3   6   4 3673.53 459.886   3
   3   6   4 3784.60 216.559   9
  -3  -6  -5 582.090 73.0331  11
   3   6   5 663.842 92.0051   9
   3   6   6 1578.58 132.763  16
   3   6   7 6376.58 261.254  16
   3   6   7 6929.25 238.929   7
   3   6   8 14085.4 378.154  16
   3   6   8 14083.9 342.045   7
   3   6   9 575.535 75.5707  16
   3   6  10 959.615 83.2310  16
  -3  -7   4 326.701 40.0282  14
  -3  -7   3 103.209 29.4226  14
  -3  -7   2 1147.03 89.7729  11
  -3  -7   2 1138.94 95.6853  14
  -3  -7   1 2138.47 139.321  11
  -3  -7   1 2266.65 140.433  14
  -3  -7   0 17866.5 430.890  11
   3   7   0 18148.7 425.313   9
  -3  -7   0 18397.9 400.223  14
  -3  -7  -1 3959.82 208.964  11
   3   7   1 3704.53 207.005   9
  -3  -7  -2 153.061 51.5312  11
   3   7   2 156.673 46.9333   9
  -3  -7  -3 31256.1 593.413  11
   3   7   3 31459.0 626.551   9
  -3  -7  -4 38629.7 642.761  11
   3   7   4 38375.8 692.581   9
  -3  -7  -5 2472.65 154.731  11
   3   7   6 538.633 75.7374  16
   3   7   7 708.950 85.6162  16
   3   7   8 2454.33 146.176  16
   3   7   9 1084.00 90.0817  16
   3   7  10-23.4315 16.0974  16
  -3  -8   1 12.9634 16.9856  11
  -3  -8   0 617.478 66.5666  11
  -3  -8  -1 406.174 61.5788  11
  -3  -8  -2 249.744 52.2783  11
  -3  -8  -3 167.755 43.4496  11
  -3  -8  -4 1168.26 104.600  11
   3   8   4 1162.52 94.1632  16
  -3  -8  -5 182.477 43.0049  11
   3   8   5 162.896 38.8366  16
  -3  -8  -6 2106.11 118.332  11
   3   8   6 2173.71 127.708  16
   3   8   7 11.8853 14.1010  16
  -3  -8  -8 287.100 42.7384  12
   3   8   8 351.868 46.1342  16
   3   8   9 311.105 38.8909  16
  -3  -9  -1 187.614 28.7227  11
  -3  -9  -2 454.618 49.7394  11
  -3  -9  -3 676.214 62.2643  11
  -3  -9  -4 2141.05 110.905  11
  -3  -9  -5 934.547 68.2735  11
  -3  -9  -7 636.548 53.6961  12
   4  -7  -4 33.7948 13.7772  19
   4  -7  -3 546.454 49.5569  19
   4  -6  -8 64.6867 19.9246  12
   4  -6  -7 67.5470 23.0560  12
   4  -6  -6 9.96813 18.8884  12
   4  -6  -6 3.34079 11.4334  19
   4  -6  -5 2491.40 134.481  19
   4  -6  -5 2600.87 128.661  12
   4  -6  -4 3572.80 173.021  11
   4  -6  -3 102.264 33.6299  11
   4  -6  -3 10.6215 20.0061  19
   4  -6  -2 695.105 72.4959  11
   4  -6  -2 592.775 74.8702  19
   4  -6  -1 1314.76 104.677  19
   4  -6   0 2844.28 135.437  19
   4  -6   1 1503.23 80.8784  19
   4  -5  -9 501.402 51.6616  12
   4  -5  -8 3393.36 159.648  12
   4  -5  -7 107.988 36.8517  12
   4  -5  -6 278.630 56.1496  12
  -4   5   6 287.474 46.9100  10
   4  -5  -5 13423.0 379.808  11
   4  -5  -5 13261.3 370.654  12
   4  -5  -4 53909.9 781.246  11
   4  -5  -4 55518.0 742.320  12
   4  -5  -3 3611.10 206.173  11
   4  -5  -2 1495.75 131.158  11
   4  -5  -1 938.465 100.210  11
   4  -5  -1 983.335 111.746  19
   4  -5   0 42.1641 26.9721  19
   4  -5   1 1283.65 111.913  19
   4  -5   1 1148.87 100.904  13
   4  -5   2 572.592 65.0595  19
   4  -5   2 473.999 51.8427   8
   4  -5   3 423.163 43.4974   8
  -4   4  10 112.723 24.7287  15
   4  -4  -9 311.037 48.3947  12
   4  -4  -8 1926.25 137.317  12
   4  -4  -7-1.89594 21.3354  12
  -4   4   7 21.4448 22.0021  10
  -4   4   6 3491.87 182.287  10
   4  -4  -6 3299.63 200.897  12
   4  -4  -5 34.5240 34.4853  12
   4  -4  -5 17.4330 30.0223  11
   4  -4  -4 3372.98 205.744  11
   4  -4  -4 3492.79 208.723  12
   4  -4  -3 3651.32 218.387  11
   4  -4  -3 3561.74 202.189  12
   4  -4  -2 610.451 92.4613  11
   4  -4  -1 171.876 47.6622  11
   4  -4  -1 178.345 49.3882  13
   4  -4   0 188.832 47.1593  11
   4  -4   0 140.594 48.5724  19
   4  -4   0 153.836 44.0147  13
   4  -4   1 437.522 75.4386  19
   4  -4   1 480.378 75.3151  13
   4  -4   2 2595.73 169.712  19
   4  -4   2 2445.38 159.054  13
   4  -4   3 4690.29 204.521  19
   4  -4   3 4591.03 202.019  13
   4  -4   4 2300.25 113.210  19
   4  -4   4 2493.36 134.518   8
   4  -4   5 18.5832 13.7582   8
  -4   3  10 190.999 35.1903  15
   4  -3  -9 2727.85 147.361  12
   4  -3  -8 100.035 37.2695  12
  -4   3   7 508.293 69.9006  10
   4  -3  -7 546.060 85.6421  12
   4  -3  -6-16.5265 23.8108  12
  -4   3   6 21.5828 23.7415  10
   4  -3  -5 1570.09 148.307  12
   4  -3  -4 16709.0 843.257   1
   4  -3  -4 16418.8 454.330  11
   4  -3  -4 16027.2 455.581  12
   4  -3  -3 3311.10 202.841  11
   4  -3  -3 3341.68 370.035   2
   4  -3  -3 3028.70 186.635  12
   4  -3  -2 43.7771 29.2264  12
   4  -3  -2 15.3342 27.8741  11
   4  -3  -1 4001.68 393.524   2
   4  -3  -1 3965.15 213.196  11
   4  -3  -1 3736.46 204.116  13
   4  -3   0 5167.34 233.947  11
   4  -3   0 5391.39 464.937   2
   4  -3   0 5443.94 246.776  13
   4  -3   1 1612.96 253.259   2
   4  -3   1 1446.04 135.517  19
   4  -3   1 1459.13 130.980  13
   4  -3   2 8.17188 20.5041  19
   4  -3   2 27.1232 21.6140  13
   4  -3   3 6758.58 277.556  19
   4  -3   3 6835.99 266.999  18
   4  -3   3 6927.62 272.536  13
   4  -3   4 47375.8 647.721  18
   4  -3   4 46939.3 664.443  19
   4  -3   4 48078.0 652.997  13
   4  -3   5 8313.81 262.222  18
   4  -3   5 8644.06 280.433   8
   4  -3   6 14.7040 16.7463   8
  -4   2  10 1183.63 87.4843  15
  -4   2   9 8039.33 275.500  15
   4  -2  -9 8458.69 256.910  12
   4  -2  -8 340.491 63.0659  12
  -4   2   8 356.247 53.0891  10
  -4   2   7 1019.09 100.080  10
  -4   2   7 918.571 99.2730  16
   4  -2  -7 997.722 114.613  12
  -4   2   6 5363.82 236.882  10
   4  -2  -6 4620.37 247.968  12
   4  -2  -5 16318.8 789.564   1
  -4   2   5 16313.6 417.980  10
   4  -2  -5 16422.8 458.365  12
   4  -2  -4 70099.3 1622.39   1
   4  -2  -4 68150.8 893.478  12
   4  -2  -3 900.455 99.4720  11
   4  -2  -3 714.514 166.138   1
   4  -2  -3 845.550 94.4029  12
   4  -2  -2 6699.24 262.533  11
   4  -2  -2 5935.76 466.205   1
   4  -2  -1 5368.64 231.645  11
   4  -2  -1 5611.70 453.842   1
   4  -2  -1 5978.09 437.547   2
   4  -2   0 36831.1 1052.92   2
   4  -2   0 35117.8 572.391  11
   4  -2   0 35362.7 615.328  19
   4  -2   0 35007.9 591.569  13
   4  -2   1 9130.91 537.137   2
   4  -2   1 8313.46 305.690  19
   4  -2   1 8748.14 299.932  13
   4  -2   2 6045.81 266.183  19
   4  -2   2 5841.79 476.951   6
   4  -2   2 6507.60 245.273  18
   4  -2   2 6457.73 262.803  13
   4  -2   3 509.860 84.8180  18
   4  -2   3 667.881 157.630   6
   4  -2   3 650.389 88.8990  19
   4  -2   3 580.821 79.5866  13
   4  -2   4 10502.5 327.031  18
   4  -2   4 10532.7 340.676  19
   4  -2   5 19574.1 425.882  19
   4  -2   5 19589.6 431.253  18
   4  -2   6 847.093 105.607  18
   4  -2   6 789.400 85.7867   8
   4  -2   7 124.461 60.5869  18
   4  -2   7 82.9219 25.1772   8
  -4   1  10 113.331 29.1960  15
  -4   1   9 9103.72 291.289  15
  -4   1   8 12905.3 327.244  10
  -4   1   8 13034.6 387.352  15
   4  -1  -8 13077.8 366.384  12
   4  -1  -7 120.214 42.1352  12
  -4   1   7 157.858 45.3160  10
   4  -1  -6-2.82908 27.9707  12
  -4   1   6-1.02915 24.2961  10
  -4   1   6-1.16796 24.7507  16
  -4   1   5 12293.1 358.368  10
   4  -1  -5 11239.6 656.158   1
   4  -1  -5 11793.9 369.884  12
   4  -1  -4 14447.2 724.412   1
   4  -1  -4 14711.2 396.693  12
   4  -1  -3 14379.6 700.739   1
   4  -1  -2 108.075 64.3645   1
   4  -1  -1 4072.15 351.439   1
   4  -1   0 8092.99 495.363   1
   4  -1   0 9241.09 472.939   2
   4  -1   1 6843.77 391.461   2
   4  -1   1 5860.34 428.543   1
   4  -1   2 3557.83 174.468  18
   4  -1   2 3753.29 196.979  19
   4  -1   3 21.2292 25.9161  19
   4  -1   3-60.7091 65.1776   6
   4  -1   3 52.9144 44.3078  18
   4  -1   3 9.53606 55.0304  17
   4  -1   4 266.101 57.1827  19
   4  -1   4 296.426 61.8363  18
   4  -1   4 348.180 84.8136  17
   4  -1   5 6977.99 269.371  19
   4  -1   5 7261.21 272.910  18
   4  -1   5 6881.96 251.703  17
   4  -1   6 479.702 64.5328  19
   4  -1   6 440.917 74.0079  18
   4  -1   6 469.024 97.7642  17
   4  -1   6 421.979 67.7892   8
   4  -1   7 1817.63 134.795  18
   4  -1   7 1596.82 116.682   8
   4  -1   8 1282.97 100.412  18
   4  -1   8 1176.06 80.2341   8
  -4   0  10 416.843 44.7820  18
  -4   0   9 127.697 29.2471  10
  -4   0   9 113.683 34.8166  15
  -4   0   8-36.7259 26.4042  10
  -4   0   8 39.0657 31.1917  15
  -4   0   7 1049.46 105.215  10
  -4   0   7 1087.44 115.981  15
   4   0  -7 1219.25 116.458  12
   4   0  -6 11554.7 693.453   1
  -4   0   6 10779.0 337.612  10
  -4   0   6 10661.8 348.676  15
   4   0  -6 10564.8 345.922  12
   4   0  -5 3344.62 370.046   1
  -4   0   5 3551.09 189.612  10
   4   0  -5 3599.08 197.016  12
   4   0  -4 1338.19 225.940   1
  -4   0   4 1810.79 131.524  10
   4   0  -4 1540.88 124.364  12
   4   0  -3 968.604 182.864   1
   4   0  -2 1622.62 225.181   1
   4   0  -1 109676. 1767.55   1
   4   0   0 130047. 1876.62   1
   4   0   1 380.209 101.903   1
   4   0   2 17291.0 670.303   1
   4   0   3 22.0551 16.5566  19
   4   0   3 38.4551 49.9880   6
   4   0   3 29.4798 18.9991   8
   4   0   4 1529.35 109.554   7
   4   0   4 1470.15 108.998  17
   4   0   4 1515.35 125.671  19
   4   0   4 1488.73 235.680   6
   4   0   4 1546.47 121.190  18
   4   0   4 1415.09 119.161   8
   4   0   5 3826.89 181.676   7
   4   0   5 3729.83 176.360  17
   4   0   5 3865.24 203.125  19
   4   0   5 3481.50 372.020   6
   4   0   5 3990.97 197.090  18
   4   0   5 3483.47 192.294   8
   4   0   6 601.226 78.2807  19
   4   0   6 715.502 89.3208  18
   4   0   6 659.044 90.4360  17
   4   0   6 596.911 79.8371   8
   4   0   7 74.2449 30.0788  19
   4   0   7 26.8982 35.0470  18
   4   0   7 34.2181 56.4986  17
   4   0   7 67.9440 26.8389   8
   4   0   8 10133.4 274.011  18
   4   0   8 9730.69 257.782  17
   4   0   8 9792.37 259.969   8
   4   0   9 1579.50 91.4929  18
  -4  -1  10 158.899 23.5013  18
  -4  -1   9 3604.57 147.759  18
  -4  -1   9 3625.31 137.382  10
  -4  -1   8 6044.63 223.095  10
  -4  -1   8 5479.57 232.671  15
  -4  -1   7 1602.09 127.125  10
  -4  -1   7 1429.65 129.238  15
  -4  -1   6 402.618 68.0219  10
  -4  -1   6 283.180 58.9207  15
   4   1  -5 3683.48 402.536   1
  -4  -1   5 3978.21 202.102  10
  -4  -1   5 3526.59 191.565  15
   4   1  -5 4013.60 204.350  12
  -4  -1   5 4165.16 360.159   4
  -4  -1   4 7551.46 266.420  10
  -4  -1   4 6928.31 248.351  15
  -4  -1   4 7637.92 446.001   4
   4   1  -4 7538.30 272.040  12
  -4  -1   3 1384.50 174.287   4
   4   1  -3 1373.16 220.967   1
  -4  -1   2 36.0151 34.0402   4
   4   1  -2-12.6975 41.6828   1
   4   1  -1 99037.6 1693.64   1
   4   1   0 999999. 5166.36   1
   4   1   1 52305.0 1127.01   1
   4   1   2 440.239 100.910   1
   4   1   3 5111.33 391.364   6
   4   1   4 3686.88 172.416   7
   4   1   4 3642.46 186.027  19
   4   1   4 3696.52 351.510   6
   4   1   4 3836.65 160.843  17
   4   1   4 3638.49 181.390   8
   4   1   5 2584.93 151.506   7
   4   1   5 2597.82 160.897  19
   4   1   5 2664.89 155.672  18
   4   1   5 2661.31 143.417  17
   4   1   5 2972.99 334.803   6
   4   1   5 2625.37 161.126   8
   4   1   6 7.46612 25.0821   7
   4   1   6 50.2080 26.5520  19
   4   1   6 78.4534 36.4333  18
   4   1   6 60.4217 29.2174  17
   4   1   6 23.1292 19.3106   8
   4   1   7 2164.83 143.486  19
   4   1   7 2109.34 137.330  18
   4   1   7 2140.86 137.678  17
   4   1   7 2018.17 137.474   8
   4   1   7 2068.52 136.151   7
   4   1   8 4874.14 192.385  18
   4   1   8 4403.00 187.346  17
   4   1   8 4721.97 187.300   8
   4   1   8 4940.37 189.874   7
   4   1   9 1238.60 87.3179  18
   4   1   9 1156.24 92.6810  17
  -4  -2   9 2194.49 91.4547  10
  -4  -2   9 2264.81 96.4089  18
  -4  -2   8 8315.36 248.938  10
  -4  -2   8 8329.13 234.081  18
  -4  -2   7 371.531 63.2768  10
  -4  -2   7 280.211 58.4251  15
  -4  -2   6 975.549 101.982  10
  -4  -2   6 963.849 103.655  15
  -4  -2   5 5438.04 236.626  10
  -4  -2   5 4949.53 229.383  15
  -4  -2   5 6043.42 482.381   4
   4   2  -5 5350.57 499.648   1
  -4  -2   4 1885.22 134.190  10
  -4  -2   4 1712.33 129.547  15
   4   2  -4 1719.50 276.729   1
  -4  -2   4 1724.29 241.717   4
   4   2  -3 952.984 193.468   1
  -4  -2   3 757.610 154.109   4
  -4  -2   2 19847.4 711.911   4
   4   2  -2 18875.2 818.131   1
  -4  -2   1 2068.98 217.092   4
   4   2  -1 2081.00 258.975   1
   4   2   0 65244.9 1345.21   1
   4   2   1 29259.4 860.554   1
   4   2   2 311.061 90.9800   6
   4   2   2 257.779 79.7558   1
   4   2   3 319.391 92.9778   6
   4   2   4 5761.65 215.700   7
   4   2   4 5653.94 223.665  19
   4   2   4 5868.27 421.648   6
   4   2   5 4665.34 204.037   7
   4   2   5 4629.71 211.324  19
   4   2   5 4866.40 409.321   6
   4   2   5 4464.95 199.684   8
   4   2   6 13026.1 363.510   7
   4   2   6 13375.0 732.543   6
   4   2   6 12517.5 357.337  19
   4   2   6 12481.5 339.643   8
   4   2   7 2415.02 155.879  19
   4   2   7 2428.16 148.539  17
   4   2   7 2602.11 155.815   8
   4   2   7 2630.13 163.449   7
   4   2   8 1548.65 114.701  17
   4   2   8 1584.70 120.394   7
   4   2   9-37.4456 59.6359   7
   4   2   9 30.7120 24.4818  17
   4   2  10 636.362 61.5675  17
  -4  -3   8 704.403 64.4141  10
  -4  -3   7 1200.72 103.235  10
  -4  -3   7 1409.83 94.1108  18
  -4  -3   6 383.486 67.5446  10
  -4  -3   5 10619.5 333.212  10
  -4  -3   4-51.0671 58.3894   4
  -4  -3   4-6.17245 18.4138  10
  -4  -3   3 1968.93 131.922  10
  -4  -3   3 1838.43 267.273   4
  -4  -3   2 85.1701 44.0665   4
  -4  -3   1 499.352 124.447   4
   4   3  -1 420.978 127.908   3
   4   3   0 14715.5 725.512   3
   4   3   1 3645.99 353.778   3
   4   3   1 3770.16 329.560   1
   4   3   2 258.556 71.3654   6
   4   3   2 310.644 89.6228   1
   4   3   2 294.547 103.472   3
   4   3   3 25739.6 761.167   6
   4   3   3 23266.8 889.668   3
   4   3   4 28233.0 480.775   7
   4   3   4 27096.1 854.631   6
   4   3   4 27173.2 490.332  19
   4   3   4 25666.3 932.856   3
   4   3   5 3456.48 177.609   7
   4   3   5 3479.91 337.560   6
   4   3   5 3261.23 178.134  19
   4   3   5 3398.02 169.308  16
   4   3   5 3449.23 174.617   8
   4   3   6 1048.79 106.867   7
   4   3   6 1178.48 110.723  19
   4   3   6 992.966 92.5051  16
   4   3   6 890.588 97.6653   8
   4   3   7 156.495 48.8909   7
   4   3   7 64.2180 48.0178  19
   4   3   8 16811.1 403.398   7
   4   3   9 4688.63 185.864  17
   4   3   9 4640.51 197.811   7
   4   3  10-3.86689 18.2427  17
  -4  -4   7 490.031 55.9970  10
  -4  -4   6 241.162 50.3629  10
  -4  -4   5 38630.9 618.611  10
  -4  -4   4 13450.3 371.267  10
  -4  -4   3 433.503 142.712   4
  -4  -4   3 354.427 61.1171  10
   4   4  -3 450.953 65.9889   9
  -4  -4   2 6400.08 236.218  10
   4   4  -2 6498.93 248.863   9
  -4  -4   2 6043.55 503.598   4
  -4  -4   1 7007.68 231.254  10
   4   4  -1 6007.30 503.377   3
  -4  -4   1 6765.00 514.643   4
   4   4   0 41183.8 1305.58   3
   4   4   1 1774.03 272.379   3
   4   4   2 6117.14 513.155   3
   4   4   2 6416.31 447.380   1
   4   4   3 8603.84 265.682  19
   4   4   3 7678.16 578.355   3
   4   4   3 8151.86 271.016   9
   4   4   4 89778.0 861.831   7
   4   4   4 90288.1 899.735   9
   4   4   4 90352.5 907.350  19
   4   4   5 14800.3 371.717   7
   4   4   5 14615.4 381.299  19
   4   4   6 4037.44 199.886  16
   4   4   6 4261.78 211.265   7
   4   4   7 3441.17 184.487  16
   4   4   7 3371.35 190.274   7
   4   4   8 701.959 81.3273  16
   4   4   8 766.987 88.8796   7
   4   4   9 4921.12 190.946  16
   4   4   9 4961.57 206.199   7
   4   4  10 1708.06 93.2551  17
  -4  -5   7 48.0427 16.3851  14
  -4  -5   6 21.7464 18.3934  14
  -4  -5   5 17072.6 364.938  10
  -4  -5   5 17203.4 371.841  14
  -4  -5   4 48856.7 664.103  10
  -4  -5   3 3090.38 171.893  10
  -4  -5   2 125.220 38.3200  10
   4   5  -2 125.281 41.6219   9
  -4  -5   1 6684.27 238.158  10
   4   5  -1 6656.14 264.750   9
   4   5  -1 5649.78 519.160   3
  -4  -5   1 6653.03 557.835   4
   4   5   0 4809.16 484.700   3
   4   5   0 5103.36 232.878   9
  -4  -5   0 4540.23 453.496   4
   4   5   1 2511.27 360.740   3
   4   5   1 2816.72 173.173   9
   4   5   2 208.624 49.6752   9
   4   5   2 49.4359 52.1059   3
   4   5   3 6171.99 579.556   3
   4   5   3 6498.23 263.897   9
   4   5   4 11734.0 310.095   7
   4   5   4 11108.9 778.267   3
   4   5   4 11495.5 359.081   9
   4   5   5 227.776 51.6806   7
   4   5   5 154.351 44.3992   9
   4   5   5 163.051 93.8027   3
   4   5   6 1039.32 106.215  16
   4   5   6 1105.11 104.903   7
   4   5   7 109.943 35.4063   7
   4   5   7 56.6748 29.9087  16
   4   5   8 545.463 74.0974  16
   4   5   8 625.786 80.0759   7
   4   5   9 3070.58 156.525  16
   4   5   9 3274.39 166.067   7
   4   5  10 106.513 23.8354  17
   4   5  10 122.355 27.4950  16
  -4  -6   5 278.945 39.6090  14
  -4  -6   4 554.594 64.7909  14
  -4  -6   3 1343.78 103.588  11
  -4  -6   3 1280.45 103.607  14
  -4  -6   2 2505.72 142.588  10
  -4  -6   2 2542.33 150.716  14
   4   6  -1 221.324 53.0207   9
  -4  -6   1 145.003 35.2352  14
   4   6   0 43.3994 28.0000   9
   4   6   1 30.6260 27.4660   9
   4   6   2 1333.31 129.491   9
   4   6   3 11864.2 386.314   9
   4   6   4 18103.5 476.586   9
   4   6   5 980.027 109.728   9
   4   6   6 2352.25 158.961  16
   4   6   6 2351.39 136.123   7
   4   6   7 991.162 101.737  16
   4   6   7 1112.52 95.3485   7
   4   6   8 3503.62 177.971  16
   4   6   8 3771.11 171.695   7
   4   6   9 161.193 36.3628  16
   4   6  10 60.7374 15.3629  17
   4   6  10 25.4031 15.3478  16
  -4  -7   4 1590.55 74.7544  14
  -4  -7   3 661.139 60.1075  14
  -4  -7   2 1230.04 92.2104  11
  -4  -7   2 1345.03 94.0801  14
  -4  -7   1 3737.11 182.555  11
   4   7  -1 3799.45 174.835   9
  -4  -7   1 3938.50 167.371  14
  -4  -7   0 227.472 53.6738  11
   4   7   0 138.487 42.6790   9
   4   7   1 389.535 69.5296   9
  -4  -7  -1 335.294 66.1840  11
  -4  -7  -2 1366.19 128.683  11
   4   7   2 1476.11 136.163   9
  -4  -7  -3 4286.95 217.284  11
   4   7   3 4628.52 240.072   9
  -4  -7  -4 70140.3 837.164  11
   4   7   4 68580.0 912.471   9
  -4  -7  -5 9016.21 279.947  11
   4   7   6 32.5119 21.6105  16
   4   7   7 465.042 65.7117  16
   4   7   8 2474.51 137.852  16
   4   7   9-3.78359 14.4502  16
  -4  -8   1 2767.49 112.325  11
  -4  -8   0 3826.66 158.607  11
  -4  -8  -1 1493.04 108.682  11
  -4  -8  -2 524.866 67.3201  11
  -4  -8  -3 159.416 39.0877  11
  -4  -8  -4 3231.64 161.338  11
  -4  -8  -5 568.813 63.3603  11
   4   8   5 519.527 63.8730  16
   4   8   6 55.7177 25.2296  16
   4   8   7 177.768 34.7787  16
   4   8   8 122.916 27.3028  16
  -4  -9  -2 49.1031 17.9489  11
  -4  -9  -3 776.812 61.7284  11
  -4  -9  -4 174.152 29.4844  11
   5  -6  -3 41.7285 16.1955  19
   5  -6  -2 348.822 39.3200  19
   5  -5  -7-1.54232 14.5016  12
   5  -5  -6 218.056 38.1100  12
  -5   5   6 170.586 29.7379  10
  -5   5   5 1596.50 101.909  10
   5  -5  -5 1628.79 100.524  12
   5  -5  -4 11812.3 293.070  19
   5  -5  -3 4245.62 187.216  19
   5  -5  -2 157.009 42.5003  19
   5  -5  -1 867.018 85.5838  19
   5  -5   0 4671.00 184.386  19
   5  -5   1 715.424 64.1684  19
  -5   4   8 5104.34 160.473  15
   5  -4  -8 5892.56 192.474  12
  -5   4   7 1617.87 95.6825  10
   5  -4  -7 1588.21 114.798  12
   5  -4  -6 11.7318 16.0235  12
  -5   4   6 9.71099 20.0243  10
  -5   4   5 745.048 85.2390  10
   5  -4  -5 640.535 82.2741  12
   5  -4  -4 825.662 91.3091  19
   5  -4  -4 825.681 90.9158  12
   5  -4  -3 1887.50 145.969  19
   5  -4  -2 1421.58 132.252  19
   5  -4  -1 437.501 73.4501  19
   5  -4   0 695.112 88.8038  19
   5  -4   1 754.380 87.8767  19
   5  -4   2 1125.03 96.3655  19
   5  -4   2 1062.92 77.8051   8
   5  -4   3 63.3511 20.6591  19
   5  -4   3 58.6395 22.7542   8
  -5   3   9 5.96370 11.3732  15
   5  -3  -8-19.4116 21.4330  12
  -5   3   8-63.8815 26.0202  15
   5  -3  -7 3.05707 17.8873  12
  -5   3   7 21.0696 19.2015  10
   5  -3  -6 548.326 84.3774  12
  -5   3   6 633.953 79.4203  10
   5  -3  -5 89.1398 38.7796  12
  -5   3   5 161.340 46.6557  10
   5  -3  -4 54.3419 32.2295  12
   5  -3  -3 2036.88 159.472  19
   5  -3  -3 2075.23 153.897  12
   5  -3  -2 163.139 49.1449  19
   5  -3  -1 6440.78 286.893  19
   5  -3   0 4821.94 247.752  19
   5  -3   1 32.8228 28.7276  19
   5  -3   1-8.82293 17.6884   8
   5  -3   2 405.675 68.0854  19
   5  -3   2 411.244 61.8538   8
   5  -3   3 2975.64 166.880  19
   5  -3   3 2900.63 158.599   8
   5  -3   4 7423.05 223.041  19
   5  -3   4 7957.36 242.191   8
   5  -3   5 128.684 29.9252   8
  -5   2   9 7914.32 216.008  15
  -5   2   8 16469.1 325.005  10
  -5   2   8 16614.7 370.859  15
   5  -2  -8 16308.4 380.888  12
   5  -2  -7 61.1118 32.7131  12
  -5   2   7 166.948 40.3649  10
   5  -2  -6 85.4394 38.2255  12
  -5   2   6 100.707 35.7664  10
  -5   2   5 3089.63 187.859  10
   5  -2  -5 2869.50 198.181  12
   5  -2  -4 853.929 106.023  12
   5  -2  -3 3047.26 362.044   2
   5  -2  -3 2622.85 174.991  12
   5  -2  -2-23.6369 27.5018  12
   5  -2  -2 19.2749 21.1726  19
   5  -2  -1 442.787 73.3335  19
   5  -2  -1 501.895 135.054   2
   5  -2   0 25537.5 561.360  19
   5  -2   0 26408.9 487.735   8
   5  -2   1 3879.56 221.866  19
   5  -2   1 4092.49 204.818   8
   5  -2   2 200.348 53.3752  19
   5  -2   2 158.324 44.4803   8
   5  -2   3 651.724 88.5452   8
   5  -2   3 575.314 81.5517  19
   5  -2   4 14674.5 377.755  19
   5  -2   4 14697.5 393.271   8
   5  -2   5 2229.55 125.924  19
   5  -2   5 2015.57 133.160   8
   5  -2   6 66.3121 25.7071   8
  -5   1   9 5822.09 189.987  15
  -5   1   8 56327.1 630.965  10
  -5   1   8 57071.1 706.516  15
  -5   1   7 987.807 98.5352  10
  -5   1   7 1045.12 105.708  15
   5  -1  -7 1070.21 112.625  12
  -5   1   6 3155.38 183.800  10
   5  -1  -6 2928.89 193.100  12
  -5   1   5 2543.51 173.718  10
   5  -1  -5 2515.20 179.492  12
  -5   1   4 7548.23 297.706  10
   5  -1  -4 7221.71 567.191   1
   5  -1  -4 7034.55 298.717  12
   5  -1  -3 56.9191 30.6124  12
   5  -1  -3-145.561 95.8278   1
   5  -1  -2 1687.25 265.382   1
   5  -1  -2 1649.34 131.097  12
   5  -1  -1 4324.65 421.517   1
   5  -1  -1 4616.86 221.614  19
   5  -1  -1 4655.24 390.974   2
   5  -1  -1 4838.40 211.055  12
   5  -1   0 4456.58 221.489  19
   5  -1   0 4048.80 412.771   1
   5  -1   0 4213.62 196.964   8
   5  -1   1 2443.82 142.112   7
   5  -1   1 2469.22 169.469  19
   5  -1   1 2498.50 163.631   8
   5  -1   2 3015.46 156.021   7
   5  -1   2 3052.17 367.829   6
   5  -1   2 3081.13 192.127  19
   5  -1   2 3071.47 189.101   8
   5  -1   3 93.1265 39.3234  19
   5  -1   3 111.243 41.4051   8
   5  -1   4 91.7705 83.3392  18
   5  -1   4 40.3687 26.0419  19
   5  -1   4 117.851 42.7234   8
   5  -1   5 243.859 48.9496  19
   5  -1   5 198.762 49.7310   8
   5  -1   6 137.785 31.6293  19
   5  -1   6 71.5960 27.1920   8
   5  -1   7 63.0720 31.5906   8
  -5   0   9 493.744 46.4389  10
  -5   0   9 626.681 62.6321  15
  -5   0   8 3960.20 169.367  10
  -5   0   8 3862.63 182.222  15
  -5   0   7 1989.19 138.442  10
  -5   0   7 1819.99 137.002  15
  -5   0   6 1571.42 132.109  10
  -5   0   6 1479.28 127.207  15
   5   0  -6 1420.43 131.775  12
   5   0  -5 171.947 49.6191  12
  -5   0   5 182.219 53.0389  10
  -5   0   5 161.583 41.8129  15
  -5   0   4 2056.78 152.867  10
   5   0  -4 2090.65 307.335   1
   5   0  -4 1954.51 151.297  12
   5   0  -3 224.039 52.7173  12
   5   0  -3 225.374 110.607   1
  -5   0   3 258.329 55.8224  10
   5   0  -2 27925.9 1064.87   1
   5   0  -2 26792.8 525.701  12
   5   0  -1 214.166 45.1564  12
   5   0  -1 93.4778 62.4309   1
   5   0  -1 170.162 43.2011   8
   5   0   0 4643.90 210.040  19
   5   0   0 4749.27 206.348   8
   5   0   0 4106.03 384.332   1
   5   0   1 111.300 34.5428  19
   5   0   1 63.2330 24.0607   8
   5   0   1 114.821 61.3171   1
   5   0   2 2914.58 158.316   7
   5   0   2 3184.85 187.086  19
   5   0   2 2907.03 175.530   8
   5   0   2 3290.05 336.091   1
   5   0   3 12779.1 333.351   7
   5   0   3 13015.3 385.807  19
   5   0   3 13453.1 747.504   6
   5   0   3 13115.9 380.608   8
   5   0   4 19934.1 419.082   7
   5   0   4 19892.3 477.724  19
   5   0   4 20062.9 447.865  18
   5   0   4 20310.5 405.444  17
   5   0   4 19512.5 471.588   8
   5   0   5 465.999 65.8828   7
   5   0   5 364.770 63.7801  19
   5   0   5 410.765 93.2473  18
   5   0   5 341.734 92.8171  17
   5   0   5 319.164 62.5620   8
   5   0   6 49.2546 24.4486  19
   5   0   6 128.625 89.3211  18
   5   0   6 45.3933 30.0300   8
   5   0   7 66.1608 26.1936  19
   5   0   7 74.4345 71.0093  18
   5   0   7 26.4024 27.8829   8
   5   0   8 255.311 49.4586   8
  -5  -1   9 94.7931 19.6493  10
  -5  -1   9 68.5624 19.3616  18
  -5  -1   8 2191.25 122.973  10
  -5  -1   7 79.9283 32.0140  10
  -5  -1   7 54.5465 31.1551  15
  -5  -1   6 58.9714 32.4835  10
  -5  -1   6 58.4573 34.7464  15
  -5  -1   5 20254.8 474.354  10
  -5  -1   5 20102.5 446.321  15
   5   1  -4 21652.9 1024.88   1
  -5  -1   4 18953.5 452.851  10
   5   1  -3 3439.01 395.767   1
  -5  -1   3 3270.76 183.842  10
  -5  -1   2 538.144 72.4393  10
   5   1  -2 475.544 145.867   1
   5   1  -1 17135.3 810.419   1
  -5  -1   1 17585.2 394.311  10
   5   1   0 3088.47 332.398   1
   5   1   0 3429.01 176.251   8
   5   1   1 12672.7 337.525  19
   5   1   1 11963.9 636.451   1
   5   1   1 12835.0 344.996   8
   5   1   2 453.175 65.7935   7
   5   1   2 285.580 88.0491   1
   5   1   2 300.014 55.2110  19
   5   1   2 280.680 98.7180   6
   5   1   2 317.950 63.0787   8
   5   1   3 564.307 72.5591   7
   5   1   3 599.270 81.8962  19
   5   1   3 577.675 155.885   6
   5   1   3 472.100 67.7028  17
   5   1   3 507.142 76.9721   8
   5   1   4 44558.2 643.088   7
   5   1   4 44178.2 696.801  19
   5   1   4 44642.8 652.549  18
   5   1   4 45156.7 578.168  17
   5   1   4 44547.4 686.634   8
   5   1   5 6746.93 254.333   7
   5   1   5 6555.62 268.800  19
   5   1   5 7123.05 264.327  18
   5   1   5 6818.35 234.801  17
   5   1   5 6819.13 271.777   8
   5   1   6 322.895 61.2361  19
   5   1   6 294.372 80.8317  18
   5   1   6 430.265 80.6576  17
   5   1   6 391.272 67.4765   8
   5   1   6 467.289 70.3838   7
   5   1   7 586.429 72.7652  19
   5   1   7 684.058 97.7693  18
   5   1   7 618.415 89.1623  17
   5   1   7 556.684 80.5306   8
   5   1   7 623.156 68.2555   7
   5   1   8 1750.09 115.482  17
   5   1   8 1649.99 106.342   8
  -5  -2   8 1211.35 84.5107  10
  -5  -2   8 1029.52 69.1245  18
  -5  -2   7 312.632 54.4199  10
  -5  -2   6 470.749 70.8705  10
  -5  -2   6 436.267 68.9279  15
  -5  -2   5 4432.30 218.277  10
  -5  -2   5 3832.59 198.437  15
  -5  -2   4 47731.6 708.174  10
  -5  -2   4 48527.0 659.031  15
   5   2  -3 9007.71 658.069   1
  -5  -2   3 8750.66 296.944  10
   5   2  -2 1597.03 270.104   1
  -5  -2   2 1466.98 118.272  10
   5   2  -1 12332.8 711.055   1
  -5  -2   1 12564.6 320.575  10
   5   2   0 7179.10 522.521   1
   5   2   1 93.4908 51.1840   1
   5   2   2 17123.4 385.819   7
   5   2   2 16942.2 387.104  19
   5   2   2 16046.5 719.311   6
   5   2   2 17122.8 399.037   8
   5   2   3 7148.47 257.443   7
   5   2   3 7983.74 279.816  19
   5   2   3 6784.24 488.865   6
   5   2   3 7156.93 264.400   8
   5   2   4 70.0994 35.3750   7
   5   2   4 64.3103 30.6499  19
   5   2   4-0.62612 40.5571   6
   5   2   4 115.669 33.8438  17
   5   2   4 66.9615 46.1270   8
   5   2   5 4088.23 202.449   7
   5   2   5 3979.39 209.673  19
   5   2   5 4138.52 177.309  17
   5   2   5 4037.98 210.978   8
   5   2   6 1494.03 125.406   7
   5   2   6 1433.12 124.231  19
   5   2   6 1414.29 108.716  17
   5   2   6 1328.53 123.042   8
   5   2   7 925.515 95.0210  19
   5   2   7 916.722 90.5454  17
   5   2   7 1007.67 109.467   8
   5   2   7 768.490 84.7480   7
   5   2   8 24.7147 25.3278   7
   5   2   8-22.1188 48.3390  17
   5   2   9 7.62627 46.8159  17
  -5  -3   8 211.366 29.0686  10
  -5  -3   7-18.9573 24.2078  10
  -5  -3   6 196.339 46.8342  10
  -5  -3   5 574.596 78.1569  10
  -5  -3   4 1198.15 111.693  10
   5   3  -3 203.902 120.565   1
  -5  -3   3 29.6200 24.1876  10
  -5  -3   2 1079.90 200.925   4
   5   3  -2 899.594 207.820   1
  -5  -3   2 902.676 91.7707  10
  -5  -3   1 5989.31 220.388  10
  -5  -3   1 5819.93 443.941   4
   5   3  -1 6275.38 528.705   1
  -5  -3   0 3967.76 355.736   4
   5   3   0 4086.25 410.456   1
   5   3   1 9092.67 276.734   7
   5   3   1 8783.95 577.245   1
   5   3   2 1679.04 121.787   7
   5   3   2 1697.40 121.798  19
   5   3   3 2875.71 162.328   7
   5   3   3 3142.14 175.257  19
   5   3   3 2551.76 273.978   6
   5   3   3 2856.49 158.930   9
   5   3   4 4552.81 209.532   7
   5   3   4 4764.54 222.673  19
   5   3   4 4612.78 392.565   6
   5   3   5 358.053 62.6471   7
   5   3   5 452.778 72.9809  19
   5   3   5 493.068 62.6350  17
   5   3   6 2358.62 159.083   7
   5   3   6 2267.34 158.741  19
   5   3   6 2420.30 137.439  17
   5   3   7 11749.5 344.984  19
   5   3   7 12022.8 305.652  17
   5   3   7 11942.2 343.953   7
   5   3   8 40259.4 525.157  17
   5   3   8 40573.3 569.247   7
   5   3   9 412.921 61.3880   7
   5   3   9 356.154 52.0754  17
  -5  -4   7 48.0633 17.4908  10
  -5  -4   7 45.1831 19.3352  14
  -5  -4   6 474.481 59.6851  10
  -5  -4   5 2478.97 148.784  10
  -5  -4   4 9374.77 299.267  10
   5   4  -4 9547.94 290.994   9
  -5  -4   3 101.677 37.4534  10
   5   4  -3 76.9009 33.5131   9
  -5  -4   2 304.841 56.0416  10
  -5  -4   1 13957.1 341.382  10
  -5  -4   1 14350.8 771.099   4
   5   4  -1 15354.8 894.494   1
  -5  -4   0 15310.3 781.816   4
   5   4   0 16570.8 885.129   1
   5   4   1-1.60603 23.3394   7
   5   4   1-16.9803 21.8268   9
   5   4   2 1556.79 115.480   7
   5   4   2 1633.34 131.000   9
   5   4   2 1530.37 273.511   3
   5   4   3 3393.60 177.474   7
   5   4   3 3833.70 190.094  19
   5   4   3 3199.15 184.633   9
   5   4   3 3172.10 395.533   3
   5   4   4 7620.75 270.447   7
   5   4   4 7864.11 282.888  19
   5   4   4 7975.80 276.514   9
   5   4   4 7828.44 613.619   3
   5   4   5 1264.69 115.497   7
   5   4   5 1297.71 124.903  19
   5   4   6-11.6776 23.9728   7
   5   4   6 55.3977 34.0398  16
   5   4   7 1219.11 95.6057  17
   5   4   7 1205.52 110.406   7
   5   4   8 42084.1 515.801  17
   5   4   8 42847.1 591.443   7
   5   4   9 4629.43 147.212  17
   5   4   9 5049.50 180.640   7
  -5  -5   6 520.552 49.8845  14
  -5  -5   5 183.992 36.9808  10
  -5  -5   5 207.447 39.5653  14
  -5  -5   4 26297.0 454.278  10
  -5  -5   3 1411.08 111.938  10
   5   5  -3 1392.67 111.876   9
  -5  -5   2 216.389 49.2312  10
   5   5  -2 207.884 53.7492   9
   5   5  -1 2141.19 155.569   9
   5   5   0 18411.7 459.331   9
   5   5   1 1087.28 114.057   9
   5   5   2 466.685 76.5598   9
   5   5   3 75.3920 32.7787   7
   5   5   3-29.1722 34.6705   9
   5   5   4 47.0578 21.4171   7
   5   5   4 41.5027 27.2473   9
   5   5   5 148.507 41.8982   7
   5   5   5 77.5906 33.6731   9
   5   5   6 1689.74 128.816  16
   5   5   6 1798.10 132.996   7
   5   5   7 66.2662 33.5021   7
   5   5   7 31.9422 18.5603  16
   5   5   8 968.295 71.4132  17
   5   5   8 994.624 83.2146  16
   5   5   8 1074.10 92.3775   7
   5   5   9 87.2377 47.2874   7
   5   5   9 80.2530 21.9302  17
  -5  -6   4 413.470 47.6841  14
  -5  -6   3 252.838 42.9070  14
  -5  -6   2 870.076 77.1457  10
   5   6  -2 879.912 88.7192   9
  -5  -6   2 929.314 82.5544  14
   5   6  -1 294.530 60.9408   9
   5   6   0 963.051 104.704   9
   5   6   1 205.710 53.0956   9
   5   6   2 3280.72 199.628   9
   5   6   3 3047.65 194.184   9
   5   6   4 167.211 48.3851   9
   5   6   5 2.30816 21.5498   9
   5   6   6 322.075 58.1182  16
   5   6   6 429.000 58.3310   7
   5   6   7 2389.42 140.959  16
   5   6   7 2338.79 128.995   7
   5   6   8 3497.56 152.312  16
   5   6   8 3587.13 149.786   7
   5   6   9 62.3107 21.0646  16
  -5  -7   2 25.2541 17.4222  11
  -5  -7   1 3622.51 168.297  11
   5   7  -1 3736.21 166.228   9
   5   7   0 3397.53 179.724   9
   5   7   1 17.3946 23.5886   9
   5   7   2-10.4183 27.6047   9
  -5  -7  -3 17833.8 417.011  11
   5   7   3 17526.8 442.942   9
  -5  -7  -4 11210.3 312.650  11
   5   7   4 11068.8 346.914   9
   5   7   5 34.0859 22.5397   9
   5   7   6 87.8014 32.5476  16
   5   7   7 122.118 32.2121  16
   5   7   8 4357.38 153.780  16
  -5  -8   0 3720.95 139.841  11
  -5  -8  -1 1650.48 104.245  11
  -5  -8  -2 289.152 47.7083  11
  -5  -8  -3 3662.06 159.505  11
  -5  -8  -4 7105.15 210.480  11
   5   8   4 7388.22 221.205  16
   5   8   5 1124.05 85.1560  16
   5   8   6 1015.20 76.5232  16
   5   8   7 90.5208 23.2347  16
  -6   5   3 43.5863 16.1428  10
  -6   4   6 325.333 37.8422  10
  -6   4   5 1449.81 91.6066  10
  -6   4   4 12292.4 286.951  10
   6  -4  -3 3315.72 141.230  19
   6  -4  -2 34.0243 19.2878  19
   6  -4  -1 403.540 56.2522  19
   6  -4   0-9.66338 16.3800  19
   6  -4   1 82.2701 23.9452  19
  -6   3   7 100.124 24.1327  10
  -6   3   6 583.979 63.9654  10
   6  -3  -6 649.835 72.4044  12
   6  -3  -5 198.247 43.1008  12
  -6   3   5 217.965 45.0624  10
  -6   3   4 1056.23 99.7099  10
   6  -3  -4 1066.28 98.1960  12
   6  -3  -3 25.7442 19.7844  19
   6  -3  -2 236.625 52.6218  19
   6  -3  -1 298.814 57.6357  19
   6  -3   0 47.6080 28.7472  19
   6  -3   1 691.357 79.3383  19
   6  -3   2 371.258 53.2870  19
   6  -3   2 472.233 58.7311   8
   6  -3   3 5965.98 177.341  19
   6  -3   3 5443.05 150.944   8
  -6   2   8-1.51716 10.4399  10
  -6   2   7 33.0110 18.8354  10
  -6   2   6 1181.37 99.8234  10
   6  -2  -6 1282.12 113.317  12
  -6   2   5 3642.42 187.887  10
   6  -2  -5 3507.10 199.936  12
  -6   2   4 10376.1 334.400  10
   6  -2  -4 10426.6 344.679  12
   6  -2  -3 299.817 58.5303  12
   6  -2  -2 469.800 71.4256  19
   6  -2  -1 1692.25 114.592   7
   6  -2  -1 1800.89 141.127  19
   6  -2   0 6776.70 276.317  19
   6  -2   1 546.708 79.3503  19
   6  -2   1 622.626 82.5201   8
   6  -2   2 5.62636 14.6662  19
   6  -2   2 41.1937 39.3481   8
   6  -2   3 116.886 34.1811  19
   6  -2   3 108.152 45.1627   8
   6  -2   4 14136.2 294.826  19
   6  -2   4 14170.0 304.123   8
   6  -2   5 4570.99 125.490  19
   6  -2   5 5452.48 158.146   8
  -6   1   8 1914.18 92.6685  10
  -6   1   8 1436.92 76.7699  15
  -6   1   7 302.833 48.2504  10
  -6   1   6 20.0333 20.1275  10
   6  -1  -5 71.6186 33.0137  12
  -6   1   5 153.675 42.9928  10
  -6   1   4 15281.7 416.199  10
   6  -1  -4 14477.6 416.018  12
  -6   1   3 2986.05 188.739  10
   6  -1  -3 2908.18 183.296  12
   6  -1  -1 952.143 101.306  19
   6  -1   0 4033.63 192.114   7
   6  -1   0 4348.96 219.634  19
   6  -1   0 4472.27 204.855   8
   6  -1   1 63.8808 27.7541   7
   6  -1   1 55.1805 27.8169  19
   6  -1   1 45.6011 51.7315   8
   6  -1   2 237.893 55.9294  19
   6  -1   2 348.744 78.4567   8
   6  -1   3 141.722 42.5288  19
   6  -1   3 107.745 48.0028   8
   6  -1   4 305.727 53.6254  19
   6  -1   4 306.542 69.2096   8
   6  -1   5 5707.46 193.607  19
   6  -1   5 5606.34 205.321   8
   6  -1   6 32.7201 13.1258  19
   6  -1   6 6.58359 37.4582   8
  -6   0   8 2427.35 106.984  10
  -6   0   7 1145.54 92.7081  10
  -6   0   7 1123.46 85.2048  15
  -6   0   6 1024.74 98.9442  10
  -6   0   5 4229.26 212.775  10
  -6   0   4 61.6829 34.3444  10
  -6   0   3 680.134 91.3493  10
  -6   0   2 129.006 45.3565  10
  -6   0   1 6797.18 271.072  10
   6   0   0 1038.25 105.758  19
   6   0   1 271.407 55.5676   7
   6   0   1 249.171 55.9709  19
   6   0   1 331.475 80.4887   8
   6   0   2 4464.48 201.899   7
   6   0   2 4463.82 224.632  19
   6   0   2 4633.57 235.892   8
   6   0   3 36.3866 20.3966   7
   6   0   3-4.41470 26.0683  19
   6   0   3 25.5625 46.8372   8
   6   0   4 468.145 60.2036   7
   6   0   4 595.828 80.6669  19
   6   0   4 484.419 84.9638   8
   6   0   5 133.948 36.6359  19
   6   0   5 100.158 50.5285   8
   6   0   6 579.531 62.2895  19
   6   0   6 577.666 81.2692   8
  -6  -1   8 1108.10 70.4076  10
  -6  -1   7 58.6353 24.9409  10
  -6  -1   6 814.250 87.7013  10
  -6  -1   6 662.663 71.1678  15
  -6  -1   5-4.64754 20.3777  10
  -6  -1   4 434.969 73.1535  10
  -6  -1   3 20.4771 22.6510  10
  -6  -1   2 156.493 48.5173  10
  -6  -1   1 58432.9 763.997  10
   6   1   0 143887. 1140.28  19
  -6  -1   0 141543. 1136.77  10
   6   1   1 339.008 60.9078   7
   6   1   1 393.237 64.0150  19
   6   1   2 11.4518 17.1368   7
   6   1   2 13.1843 21.4877  19
   6   1   2 46.9357 74.0297   8
   6   1   3 704.669 84.1607   7
   6   1   3 643.201 86.1619  19
   6   1   3 754.260 117.743   8
   6   1   4 67.5924 32.0744   7
   6   1   4 59.1188 33.9422  19
   6   1   4 132.583 83.3735   8
   6   1   5 966.633 92.4017   7
   6   1   5 930.441 97.4282  19
   6   1   5 948.905 114.029   8
   6   1   6 76.5090 26.1293   7
   6   1   6 84.0703 29.4562  19
   6   1   6 15.0192 70.7228   8
   6   1   7 350.651 49.2710  19
  -6  -2   7 14.9518 17.9481  10
  -6  -2   6 32.3134 22.3458  10
  -6  -2   5 2387.70 152.506  10
  -6  -2   4 72.6427 36.8412  10
  -6  -2   3-1.35644 25.1735  10
  -6  -2   2 92.6944 35.7024  10
  -6  -2   1 1032.09 99.7185  10
   6   2   0 113417. 2239.43   1
   6   2   1 19589.6 447.451   7
   6   2   1 20232.6 431.533  19
   6   2   2 17.8532 25.2138   7
   6   2   2 46.6473 25.9922  19
   6   2   3 78.9471 36.0564   7
   6   2   3 72.6494 29.9478  19
   6   2   4 28.5563 23.8375   7
   6   2   4 63.5085 33.7381  19
   6   2   5 19.7774 25.3753   7
   6   2   5 10.5115 21.1395  19
   6   2   5 14.3759 64.0038  17
   6   2   5 89.5813 90.9801   8
   6   2   6 1492.56 117.226  19
   6   2   6 1654.23 116.278  17
   6   2   6 1669.61 120.997   7
   6   2   7-28.5597 22.3387   7
   6   2   7-39.7869 34.4506  19
   6   2   8 72.9153 30.2277   7
  -6  -3   7 140.103 27.4104  10
  -6  -3   6 1002.14 83.8717  10
  -6  -3   5 204.467 45.6007  10
   6   3  -5 277.385 47.5019   9
  -6  -3   4 220.190 47.4108  10
  -6  -3   3 71.4242 31.5675  10
  -6  -3   2 3111.40 168.897  10
  -6  -3   1 170.508 41.1446  10
   6   3   0 134.446 41.3832   7
   6   3   1 485.653 71.5909   7
   6   3   2 22.2215 24.7985   7
   6   3   2 33.9079 24.8657  19
   6   3   3 2207.94 150.308   7
   6   3   3 2400.84 157.169  19
   6   3   4 37.7834 31.9175   7
   6   3   4 35.1623 29.7905  19
   6   3   5 1979.19 141.954   7
   6   3   5 2078.25 146.637  19
   6   3   6 1890.62 136.308  19
   6   3   6 1870.62 133.126   7
   6   3   7 1611.33 103.386  17
   6   3   7 1582.00 109.467   7
   6   3   8 4775.43 155.791   7
  -6  -4   6-4.14287 12.8872  10
  -6  -4   5 12715.8 292.474  10
  -6  -4   4 746.080 78.3687  10
   6   4  -4 1099.12 94.1043   9
  -6  -4   3 56.6967 24.1785  10
   6   4  -3 117.797 38.5019   9
  -6  -4   2 1310.45 106.702  10
   6   4  -2 1331.14 120.209   9
   6   4   0 7277.96 249.064   7
   6   4   0 7047.01 285.727   9
   6   4   1 123.392 38.8910   7
   6   4   1 155.295 47.9309   9
   6   4   2 742.201 84.4062   7
   6   4   2 773.820 94.0348   9
   6   4   3 7584.81 270.063   7
   6   4   3 7866.74 279.819   9
   6   4   4 22659.6 471.105   7
   6   4   4 22757.8 476.979  19
   6   4   5 1115.33 105.525   7
   6   4   6 173.683 44.6506   7
   6   4   7 918.482 85.0891   7
   6   4   8 2597.82 121.173   7
  -6  -5   5 15462.9 247.663  10
  -6  -5   5 13683.9 225.285  14
  -6  -5   4 16443.3 301.828  10
  -6  -5   4 15157.2 276.803  14
  -6  -5   3 19.4412 15.0771  10
   6   5  -3 27.2859 21.9904   9
  -6  -5   2 86.9062 27.8143  10
   6   5  -2 98.6301 35.3625   9
   6   5  -1 35.5943 28.5165   9
   6   5   0 6629.86 273.854   9
   6   5   1 1198.55 117.838   9
   6   5   2 187.668 43.8944   7
   6   5   2 202.901 52.4325   9
   6   5   3 2614.68 148.782   7
   6   5   3 2555.35 166.884   9
   6   5   4 10518.3 306.425   7
   6   5   4 10658.0 325.562   9
   6   5   5 544.074 72.5941   7
   6   5   5 629.779 72.0193  16
   6   5   6 149.014 38.8492   7
   6   5   6 115.751 30.6378  16
   6   5   7 141.394 34.0682   7
   6   5   8 60.7340 28.4734   7
  -6  -6   3 2249.79 107.462  11
   6   6  -2 257.440 44.9378   9
   6   6  -1 902.945 91.3013   9
   6   6   0 80.0046 32.6091   9
   6   6   1-8.08006 21.3535   9
   6   6   2 259.653 57.3846   9
   6   6   3 638.425 83.6942   9
   6   6   4 77.3644 34.0218   9
   6   6   5 218.686 38.8536   7
   6   6   5 175.231 39.0452   9
   6   6   5 175.997 40.3469  16
   6   6   6 924.794 79.4650  16
   6   6   6 986.764 76.5756   7
   6   6   7 373.659 44.3402  16
   6   6   7 480.335 52.5936   7
   6   6   8 668.608 57.6288   7
  -6  -7   1 322.131 45.8905  11
   6   7  -1 246.309 39.0752   9
   6   7   0 63.2433 27.0161   9
   6   7   1 153.454 38.1332   9
   6   7   2 13.2730 18.3413   9
  -6  -7  -3 7057.30 228.825  11
   6   7   3 7199.47 253.675   9
  -6  -7  -4 23631.5 376.087  11
   6   7   4 22990.0 431.383   9
   6   7   5 1451.26 97.6164  16
   6   7   6 51.0337 20.3379  16
   6   7   7 563.782 48.2756  16
  -6  -8  -1 143.812 27.4266  11
  -6  -8  -2 180.039 31.0098  11
  -6  -8  -3-13.0244 14.8373  11
   6   8   4 8856.25 201.345  16
   6   8   5 1813.22 86.7037  16
  -7   3   5 40.1059 14.2996  10
  -7   3   4 18.9012 16.6532  10
  -7   3   3 534.995 53.5643  10
  -7   3   2 416.679 48.6075  10
   7  -3  -1 377.543 40.5472  19
  -7   3   1 490.142 48.6258  10
   7  -3   0 4.79864 12.5696  19
  -7   2   6 55.3948 17.4670  10
  -7   2   5 415.222 49.9093  10
  -7   2   4 13.2522 17.2589  10
   7  -2  -3 36.3385 19.5010   7
  -7   2   3-9.72700 17.8088  10
  -7   2   2 45.4500 24.4170  10
   7  -2  -1 1988.68 117.229  19
  -7   2   1 1949.07 121.020  10
   7  -2   0 5950.12 205.089  19
  -7   2   0 5277.49 186.565  10
   7  -2   1 125.485 31.2356  19
   7  -2   2 10.1907 14.4701  19
   7  -2   3 645.814 49.8885  19
  -7   1   6 528.729 53.9776  10
  -7   1   5 1632.87 106.898  10
  -7   1   4 1212.58 101.134  10
  -7   1   3 314.064 56.5342  10
   7  -1  -2 251.272 47.4881   7
  -7   1   2 269.278 52.7313  10
   7  -1  -1 251.798 45.3764   7
   7  -1  -1 246.261 46.2395  19
  -7   1   1 238.228 47.6808  10
   7  -1   0 3880.25 161.894   7
   7  -1   0 3868.46 179.064  19
  -7   1   0 3665.59 169.677  10
   7  -1   1 968.764 90.2195  19
   7  -1   2 469.068 60.7532  19
   7  -1   3 10.2879 16.4923  19
   7  -1   4 872.174 64.3973  19
  -7   0   7 1282.54 70.2226  10
  -7   0   6 714.509 65.6257  10
  -7   0   5 228.381 44.1123  10
  -7   0   4 84.7231 33.2337  10
  -7   0   3 1142.46 105.023  10
  -7   0   2 1057.44 100.540  10
   7   0  -1 227.381 49.3047   7
  -7   0   1 142.359 40.0302  10
   7   0   0 6.73516 16.7689   7
   7   0   0 26.7774 24.5481  19
  -7   0   0-7.42581 23.7494  10
   7   0   1 527.553 67.7621   7
   7   0   1 595.180 75.0949  19
   7   0   2-4.46551 20.9317   7
   7   0   2-34.9101 21.4829  19
   7   0   3 1558.82 96.1709   7
   7   0   3 1522.40 109.541  19
   7   0   4 1595.20 102.916  19
   7   0   5 57.1949 18.8678  19
  -7  -1   7 187.956 26.9420  10
  -7  -1   6 345.513 46.6322  10
  -7  -1   5 3355.13 159.738  10
  -7  -1   4 56.3622 27.4654  10
  -7  -1   3 657.927 78.6951  10
  -7  -1   2 1758.70 126.208  10
   7   1  -1 152.252 41.8483   7
  -7  -1   1 164.022 40.6268  10
   7   1   0 1900.14 135.545   7
   7   1   1 605.458 76.8974   7
   7   1   1 581.695 73.8118  19
   7   1   2 174.483 41.2613   7
   7   1   2 170.776 40.9719  19
   7   1   3 3069.26 153.941   7
   7   1   3 3171.42 166.435  19
   7   1   4 11957.7 283.177   7
   7   1   4 12094.8 308.209  19
   7   1   5 482.380 57.0860  19
   7   1   5 447.599 49.0026   7
   7   1   6 96.9652 27.9298  19
  -7  -2   6 90.4418 24.8245  10
   7   2  -6 30.7785 12.2641   9
  -7  -2   5 5561.98 192.690  10
  -7  -2   4 14690.5 337.168  10
  -7  -2   3 191.422 44.9562  10
  -7  -2   2 39.6019 26.1822  10
   7   2  -1 5064.87 218.195   7
  -7  -2   1 5080.22 198.604  10
   7   2   0 218.718 50.6528   7
   7   2   1 179.182 44.8261   7
   7   2   2 285.146 52.7951   7
   7   2   2 350.551 58.1903  19
   7   2   3 1279.37 106.938   7
   7   2   3 1301.49 108.795  19
   7   2   4 2751.07 150.141   7
   7   2   4 3049.58 160.062  19
   7   2   5 3261.03 149.314   7
   7   2   5 3417.47 158.394  19
   7   2   6 27.0917 14.9970   7
   7   2   6 6.32885 25.9459  19
  -7  -3   6 0.18278 11.5404  10
  -7  -3   5 219.829 35.8393  10
   7   3  -5 192.573 32.7902   9
  -7  -3   4 4172.19 165.830  10
   7   3  -4 4195.73 180.087   9
   7   3  -3 588.191 64.0334   7
  -7  -3   3 594.743 66.4352  10
   7   3  -2 64.2000 25.7122   7
  -7  -3   2 48.1760 20.4091  10
   7   3  -1-3.14569 20.5663   7
   7   3   0 60.2865 29.4693   7
   7   3   1 306.582 56.2024   7
   7   3   1 257.585 54.9870   9
   7   3   2 2788.01 160.356   7
   7   3   2 2958.61 153.857  19
   7   3   2 3038.41 160.640   9
   7   3   3 69.0606 29.8812   7
   7   3   3 80.1310 33.7204  19
   7   3   4 40.9697 24.0163   7
   7   3   4 81.2471 35.7512  19
   7   3   5 614.070 69.7298   7
   7   3   5 570.182 74.8197  19
   7   3   6 436.732 52.8266   7
   7   3   7 3471.95 113.570   7
  -7  -4   5 254.198 29.6860  10
  -7  -4   4 187.010 32.1755  10
   7   4  -4 235.766 38.0396   9
  -7  -4   3 29.7368 18.7442  10
   7   4  -3 29.9826 24.3855   9
   7   4  -2 161.449 41.3718   9
   7   4  -1 4223.15 169.039   7
   7   4  -1 4415.31 206.702   9
   7   4   0 2592.35 139.160   7
   7   4   0 2622.60 162.399   9
   7   4   1 351.620 54.7109   7
   7   4   1 434.696 69.6184   9
   7   4   2 148.207 36.7965   7
   7   4   2 169.594 39.4863   9
   7   4   3 130.464 36.1820   7
   7   4   3 106.503 34.0251   9
   7   4   4 3138.05 159.241   7
   7   4   5 399.396 56.8786   7
   7   4   6 234.933 40.3714   7
   7   4   7 3191.34 115.637   7
   7   5  -3 22.5744 14.8863   9
   7   5  -2 28.1167 22.7837   9
   7   5  -1 2776.67 153.105   9
   7   5   0 6983.87 250.419   9
   7   5   1 5.92181 18.6300   9
   7   5   2 65.6156 24.6776   7
   7   5   2 51.6560 26.4873   9
   7   5   3 458.780 58.7817   7
   7   5   3 324.479 53.2308   9
   7   5   4 280.121 45.3173   7
   7   5   5 184.517 37.1434   7
   7   5   6 50.8519 20.9797   7
   7   5   7 5.53463 13.7290   7
   7   6  -2 69.0112 19.8515   9
   7   6  -1 22.8798 19.6546   9
   7   6   0 466.813 60.1694   9
   7   6   1 1075.86 93.2030   9
   7   6   2 130.958 35.2322   9
   7   6   3 366.775 54.4143   9
   7   6   4 12.7017 13.3184   9
   7   6   4-3.19479 12.5851  16
   7   6   5 35.6330 13.0786   7
  -7  -7   0 16.5456 12.8223  11
   7   7   0 0.76131 12.2979   9
  -7  -7  -1 11.2711 11.8078  11
   7   7   1 7.80565 12.5517   9
  -7  -7  -2 30.4412 18.4476  11
   7   7   2 12.3948 14.8205   9
  -7  -7  -3 3401.07 111.838  11
   7   7   3 3500.20 134.733   9
   7   7   3 3821.37 128.253  16
   7   7   4 874.373 57.7020  16
   8   0  -4 591.433 51.8204   7
  -8   0   4 631.507 51.3525  10
   8   0  -3 692.518 61.0137   7
  -8   0   3 629.543 56.1128  10
   8   0  -2 76.7655 24.0136   7
  -8   0   2 29.0769 16.7417  10
   8   0  -1 279.116 40.3443   7
   8   0   0 114.859 26.7608   7
   8   0   1 32.9433 15.3272   7
   8   0   2 107.661 22.1558  19
   8   1  -4-19.1622 16.4888   7
  -8  -1   4-6.06637 12.4098  10
   8   1  -3 3.96581 12.9265   7
  -8  -1   3 5.69679 15.4264  10
   8   1  -2 199.413 37.3088   7
  -8  -1   2 197.718 33.4174  10
   8   1  -1 12604.6 282.498   7
   8   1   0 8883.48 233.821   7
   8   1   1 39.4118 20.9543   7
   8   1   2 190.650 32.7312   7
   8   1   2 113.163 27.2579  19
   8   1   3 29.5276 12.0746   7
   8   1   3-0.20963 14.3051  19
   8   2  -4 104.357 21.7512   7
  -8  -2   4 130.829 23.0833  10
   8   2  -4 116.781 26.9865   9
   8   2  -3-22.2182 17.7386   7
  -8  -2   3 4.37520 11.0245  10
   8   2  -2 20.7819 18.1258   7
   8   2  -1 6718.22 208.552   7
   8   2   0 37948.9 500.106   7
   8   2   0 37293.0 476.500   9
   8   2   1 2214.24 120.507   7
   8   2   2 225.288 39.4066   7
   8   2   3 123.949 28.1133   7
   8   2   3 91.3379 30.0154  19
   8   2   4-4.10911 13.7285   7
   8   3  -3 3.26148 9.42532   7
   8   3  -3 22.9590 16.9990   9
   8   3  -2 216.217 33.8668   7
   8   3  -2 198.724 37.6550   9
   8   3  -1 142.791 30.8898   7
   8   3  -1 103.462 29.0183   9
   8   3   0 3944.99 155.432   7
   8   3   0 3858.33 158.099   9
   8   3   1 2914.45 135.256   7
   8   3   1 2916.09 128.396   9
   8   3   2 6.27222 15.8639   7
   8   3   3 162.852 32.9636   7
   8   3   4 99.2186 24.4125   7
   8   3   5 18.7760 11.8815   7
   8   4  -2 18.5599 16.5337   9
   8   4  -1 94.4793 20.3187   7
   8   4  -1 171.390 35.3879   9
   8   4   0 769.231 60.2865   7
   8   4   0 743.042 69.5640   9
   8   4   1 55.8963 20.6172   7
   8   4   1 63.9520 22.1626   9
   8   4   2-4.96145 13.2438   7
   8   4   2 0.55873 15.4392   9
   8   4   3 2338.33 109.658   7
   8   4   4 1795.72 91.9118   7
   8   4   5-5.18030 9.30461   7
   8   5  -1 132.370 26.5525   9
   8   5   0 2142.08 106.629   9
   8   5   1 128.634 28.5581   9
   8   5   2 48.0862 18.6496   9
   8   5   3 1197.56 66.2350   7
   0   0   0    0.00    0.00   0
TITL ks1415 in P-1
REM P-1 (#2 in standard setting)
CELL 1.54184   7.023038   7.619838   9.786772  69.7091  89.2418  75.1913
ZERR    2.00   0.000491   0.000662   0.000634   0.0069   0.0055   0.0068
LATT  1
SFAC C H N O
UNIT 20.00 20.00 6.00 2.00
TREF
HKLF 4
END
;
_shelx_hkl_checksum     35471
_shelx_res_file
;
TITL ks1415 in P-1
CELL  1.54184   7.0230   7.6198   9.7868   69.709   89.242   75.191
ZERR     2.00   0.0005   0.0007   0.0006    0.007    0.005    0.007
LATT   1
SFAC  C    H    N    O
UNIT  20   22   6    2
MERG   2
FMAP   2
PLAN   10
SIZE     0.076   0.198   0.381
ACTA
eqiv $1 -x, -y+1, -z+1
htab n3 o1_$1
conf
BOND   $H
L.S.   4
WGHT    0.145800    0.021000
FVAR      18.74243
C1    1    0.263180   -0.046879    0.590591    11.00000    0.04040    0.05193 =
         0.03919   -0.01482    0.00372   -0.01291
C2    1    0.186687    0.264148    0.387790    11.00000    0.04940    0.04447 =
         0.05096   -0.01510    0.00723   -0.01439
C3    1    0.210846    0.150426    0.293247    11.00000    0.04566    0.04938 =
         0.03995   -0.01215    0.00483   -0.01542
C4    1    0.258742   -0.051318    0.357234    11.00000    0.04938    0.04981 =
         0.04025   -0.01733    0.00674   -0.01737
C5    1    0.187261    0.242057    0.140734    11.00000    0.05880    0.06586 =
         0.04244   -0.00656    0.00428   -0.02012
AFIX  43
H5    2    0.154750    0.376808    0.099070    11.00000   -1.20000
AFIX   0
C6    1    0.212271    0.132421    0.053349    11.00000    0.07894    0.09858 =
         0.03747   -0.02064    0.00726   -0.03160
AFIX  43
H6    2    0.197628    0.192282   -0.047847    11.00000   -1.20000
AFIX   0
C7    1    0.259719   -0.069067    0.116916    11.00000    0.09265    0.09631 =
         0.05203   -0.04214    0.01525   -0.03683
AFIX  43
H7    2    0.276091   -0.142805    0.057104    11.00000   -1.20000
AFIX   0
C8    1    0.282859   -0.161253    0.265673    11.00000    0.07808    0.06274 =
         0.05591   -0.03118    0.01210   -0.02533
AFIX  43
H8    2    0.314407   -0.296073    0.305938    11.00000   -1.20000
AFIX   0
C9    1    0.286828   -0.144306    0.753580    11.00000    0.04821    0.07290 =
         0.03672   -0.01420    0.00306   -0.01581
AFIX  23
H9A   2    0.164405   -0.098857    0.793127    11.00000   -1.20000
H9B   2    0.389407   -0.106335    0.792798    11.00000   -1.20000
AFIX   0
C10   1    0.339283   -0.362807    0.803789    11.00000    0.07294    0.07113 =
         0.04639    0.00096   -0.00021   -0.01471
AFIX 137
H10A  2    0.238453   -0.401813    0.765548    11.00000   -1.50000
H10B  2    0.349174   -0.416153    0.908663    11.00000   -1.50000
H10C  2    0.463623   -0.409587    0.769126    11.00000   -1.50000
AFIX   0
N1    3    0.217628    0.153887    0.535657    11.00000    0.05115    0.05049 =
         0.04512   -0.02274    0.00446   -0.01277
N2    3    0.283331   -0.149072    0.507209    11.00000    0.05559    0.04578 =
         0.04079   -0.01288    0.00551   -0.01472
N3    3    0.204273    0.250958    0.637555    11.00000    0.08015    0.07326 =
         0.06282   -0.04276    0.00492   -0.01359
O1    4    0.144552    0.441709    0.345265    11.00000    0.08899    0.04361 =
         0.07436   -0.01818    0.01181   -0.01490
H1A   2    0.080355    0.328782    0.629847    11.00000    0.07890
H2A   2    0.292145    0.327963    0.609020    11.00000    0.11119
HKLF 4
REM  ks1415 in P-1
REM R1 =  0.0614 for    1657 Fo > 4sig(Fo)  and  0.0646 for all    1858 data
REM    136 parameters refined using      0 restraints
END
WGHT      0.1458      0.0210
REM Highest difference peak  0.345,  deepest hole -0.224,  1-sigma level  0.068
Q1    1   0.0536  0.1501  0.5109  11.00000  0.05    0.34
Q2    1   0.1172 -0.1559  0.4928  11.00000  0.05    0.34
Q3    1   0.3900  0.1499  0.5186  11.00000  0.05    0.34
Q4    1   0.4741 -0.1535  0.4917  11.00000  0.05    0.33
Q5    1   0.2080 -0.4455  0.6562  11.00000  0.05    0.27
Q6    1   0.4307 -0.4440  0.6578  11.00000  0.05    0.26
Q7    1   0.3808  0.1539  0.2672  11.00000  0.05    0.26
Q8    1   0.5847 -0.4483  0.6509  11.00000  0.05    0.26
Q9    1   0.3404  0.4390  0.3508  11.00000  0.05    0.26
Q10   1  -0.0543  0.4452  0.3462  11.00000  0.05    0.26
;
_shelx_res_checksum     26516
_shelxl_version_number         .2013
data_New_Global_Publ_Block
_journal_date_recd_electronic     2015-07-20
_journal_date_accepted     2015-07-31
_journal_name_full     'Acta Crystallographica, Section E'
_journal_year     2015
_journal_volume     71
_journal_issue      9
_journal_page_first     o650
_journal_page_last     o651
_journal_paper_category     HO
_journal_paper_doi     10.1107/S2056989015014450
_journal_coeditor_code     HG5454
_publ_contact_author_name     'Gamal A. El-Hiti'
_publ_contact_author_address
;
Cornea Research Chair
Department of Optometry
College of Applied Medical Sciences
King Saud University
PO Box 10219
Riyadh 11433
Saudi Arabia
;
_publ_contact_author_email     'gelhiti@ksu.edu.sa'
_publ_contact_author_fax     '00966(0)114693536'
_publ_contact_author_phone     ' 00966(0)114693778'
_publ_section_title
;
Crystal structure of 3-amino-2-ethylquinazolin-4(3<i>H</i>)-one
;
loop_
    _publ_author_name
    _publ_author_footnote
    _publ_author_address
    'El-Hiti, Gamal A.' .
;
Cornea Research Chair
Department of Optometry
College of Applied Medical Sciences
King Saud University
PO Box 10219
Riyadh 11433
Saudi Arabia
;
    'Smith, Keith' .
;
School of Chemistry
Cardiff University
Main Building
Park Place
Cardiff CF10 3AT
Wales
;
    'Hegazy, Amany S.' .
;
School of Chemistry
Cardiff University
Main Building
Park Place
Cardiff CF10 3AT
Wales
;
    'Baashen, Mohammed' .
;
Department of Chemistry
Faculty of Science and Humanities
Shaqra University
Al-Duwadmi
Saudi Arabia
;
    'Kariuki, Benson M.'
;
Additional correspondence author, email: kariukib@cardiff.ac.uk.
;
;
School of Chemistry
Cardiff University
Main Building
Park Place
Cardiff CF10 3AT
Wales
;
_publ_section_synopsis     .
