# Supplementary material for: Crystal structure of 3-amino-2-ethyl­quinazolin-4(3H)-one
Source: Acta Crystallogr E Crystallogr Commun. 2015 Aug 6;71(Pt 9):o650–1. doi: 10.1107/S2056989015014450 (PMC4555403; doi:10.1107/S2056989015014450)
Supplement: Supplementary file 2 [file e-71-0o650-Isup2.hkl]

#
# h,k,l, Fc-squared, Fo-squared, sigma(Fo-squared), status flag
#
data_I
_shelx_title ' ks1415 in P-1'
_shelx_refln_list_code          4
_shelx_F_calc_maximum       53.91
_exptl_crystal_F_000       200.00
_reflns_d_resolution_high  0.8022

loop_
 _space_group_symop_operation_xyz
 'x, y, z'
 '-x, -y, -z'

_cell_length_a     7.0230
_cell_length_b     7.6198
_cell_length_c     9.7868
_cell_angle_alpha  69.709
_cell_angle_beta   89.242
_cell_angle_gamma  75.191

_shelx_F_squared_multiplier     1.000

loop_
 _refln_index_h
 _refln_index_k
 _refln_index_l
 _refln_F_squared_calc
 _refln_F_squared_meas
 _refln_F_squared_sigma
 _refln_observed_status
   1   0   0        147.07        135.85         1.50 o
   3   0   0        202.05        201.02         3.25 o
   4   0   0        366.94        370.21         5.34 o
   5   0   0         11.77         13.18         0.44 o
   6   0   0          2.97          2.96         0.30 o
   7   0   0          0.01          0.02         0.03 o
   8   0   0          0.47          0.33         0.08 o
  -7   1   0         11.39         10.84         0.28 o
  -6   1   0         11.80         12.18         0.34 o
  -5   1   0         12.36         12.23         0.39 o
  -4   1   0         23.51         24.86         1.63 o
  -3   1   0         12.93         12.46         0.80 o
  -2   1   0         11.77         10.11         0.64 o
  -1   1   0         78.07         71.21         0.75 o
   1   1   0        433.85        362.93         2.75 o
   3   1   0         52.06         51.86         1.65 o
   4   1   0       2906.79       2846.74        14.71 o
   5   1   0          8.95          9.57         0.48 o
   6   1   0        379.18        406.29         3.34 o
   7   1   0          5.06          5.41         0.39 o
   8   1   0         24.09         25.29         0.67 o
  -7   2   0         14.16         15.95         0.96 o
  -6   2   0         17.98         19.29         0.79 o
  -5   2   0         68.44         74.13         1.24 o
  -4   2   0         98.04        100.56         0.93 o
  -3   2   0        122.17        131.27         2.20 o
  -2   2   0        161.55        154.06         2.84 o
  -1   2   0        338.15        293.37         1.85 o
   0   2   0        265.59        333.73         3.21 o
   1   2   0        165.68        135.79         1.40 o
   2   2   0         58.62         46.69         1.47 o
   3   2   0          4.37          3.16         0.46 o
   4   2   0        188.08        185.74         3.83 o
   5   2   0         18.66         20.44         1.49 o
   6   2   0        287.69        322.87         6.38 o
   7   2   0          0.79          0.62         0.14 o
   8   2   0         98.22        107.06         0.98 o
  -7   3   0          0.00          0.01         0.04 o
  -6   3   0          0.05          0.14         0.08 o
  -5   3   0         11.97         13.73         0.71 o
  -4   3   0         15.79         15.12         0.45 o
  -3   3   0        207.71        223.17         4.25 o
  -2   3   0        286.56        284.94         4.65 o
  -1   3   0        660.23        656.66         6.09 o
   0   3   0        520.24        830.07         6.50 o
   1   3   0        537.45        491.86         7.88 o
   2   3   0        183.57        165.00         3.13 o
   3   3   0        111.95        103.27         2.86 o
   4   3   0         48.24         41.89         2.07 o
   5   3   0         12.13         11.44         0.77 o
   6   3   0          0.32          0.38         0.12 o
   7   3   0          0.02          0.17         0.08 o
   8   3   0         11.57         11.11         0.32 o
  -6   4   0          0.00         -0.03         0.05 o
  -5   4   0          1.48          1.98         0.25 o
  -4   4   0          0.66          0.47         0.08 o
  -3   4   0          7.58          6.18         0.29 o
  -2   4   0          0.62          0.61         0.09 o
  -1   4   0         44.88         55.76         2.26 o
   0   4   0         97.98        166.30         2.35 o
   1   4   0        420.23        437.10         5.07 o
   2   4   0        301.79        292.37         4.84 o
   3   4   0        242.20        240.75         4.90 o
   4   4   0        118.55        117.24         3.72 o
   5   4   0         45.03         45.23         1.79 o
   6   4   0         18.84         20.44         0.53 o
   7   4   0          7.93          7.42         0.30 o
   8   4   0          1.99          2.16         0.13 o
  -5   5   0         12.57         13.30         0.52 o
  -4   5   0          0.19          0.12         0.08 o
  -3   5   0          6.39          4.77         0.27 o
  -2   5   0          1.37          1.53         0.15 o
  -1   5   0         19.19         19.79         0.41 o
   0   5   0          0.07          0.49         0.10 o
   1   5   0         31.61         23.73         0.87 o
   2   5   0          0.13          0.08         0.21 o
   3   5   0         15.01         20.27         0.49 o
   4   5   0         12.90         14.14         0.54 o
   5   5   0         47.05         52.41         1.31 o
   6   5   0         18.69         18.87         0.78 o
   7   5   0         18.03         19.88         0.71 o
   8   5   0          5.06          6.10         0.30 o
  -4   6   0          8.70          8.10         0.39 o
  -3   6   0         22.00         19.43         0.45 o
  -2   6   0         12.60          9.57         0.37 o
  -1   6   0         68.94         59.13         0.94 o
   0   6   0          0.03          0.28         0.07 o
   1   6   0         21.48         17.85         0.54 o
   2   6   0          3.50          4.13         0.20 o
   3   6   0          5.80          6.89         0.31 o
   4   6   0          0.07          0.12         0.08 o
   5   6   0          2.69          2.74         0.30 o
   6   6   0          0.13          0.23         0.09 o
   7   6   0          1.27          1.33         0.17 o
  -3   7   0          0.26          0.03         0.03 o
  -2   7   0          7.17          6.40         0.25 o
  -1   7   0          3.46          2.30         0.17 o
   0   7   0         27.95         40.78         1.87 o
   1   7   0         35.76         30.20         0.53 o
   2   7   0         18.44         15.63         0.85 o
   3   7   0         54.40         51.68         0.69 o
   4   7   0          0.66          0.52         0.13 o
   5   7   0          9.19          9.67         0.51 o
   6   7   0          0.11          0.18         0.08 o
   7   7   0          0.06          0.02         0.03 o
  -1   8   0          0.49          0.17         0.04 o
   0   8   0          0.17          0.23         0.04 o
   1   8   0          0.25          0.05         0.03 o
   2   8   0          5.84          5.25         0.33 o
   3   8   0          2.84          1.76         0.19 o
   4   8   0         11.39         10.89         0.45 o
   5   8   0         11.50         10.59         0.40 o
  -4  -8   1          9.35          7.88         0.32 o
  -3  -8   1          0.16          0.04         0.05 o
  -2  -8   1          0.86          0.63         0.07 o
  -1  -8   1          1.19          1.47         0.15 o
   0  -8   1          0.83          1.42         0.13 o
  -6  -7   1          0.73          0.81         0.11 o
  -5  -7   1         10.67         10.48         0.34 o
  -4  -7   1         10.82         10.91         0.29 o
  -3  -7   1          7.87          6.27         0.28 o
  -2  -7   1         38.43         36.07         0.68 o
  -1  -7   1          0.23          0.10         0.05 o
   0  -7   1         19.46         28.57         2.31 o
   1  -7   1          0.53          0.34         0.10 o
   2  -7   1          0.68          0.55         0.10 o
  -7  -6   1          0.09          0.07         0.06 o
  -6  -6   1          2.80          2.57         0.26 o
  -5  -6   1          0.73          0.84         0.17 o
  -4  -6   1          0.59          0.50         0.11 o
  -3  -6   1          4.00          3.06         0.21 o
  -2  -6   1          0.11         -0.02         0.05 o
  -1  -6   1         30.68         25.04         0.66 o
   0  -6   1         18.08         21.63         0.71 o
   1  -6   1          8.26          5.96         0.29 o
   2  -6   1         25.64         21.91         0.55 o
   3  -6   1          0.05          0.05         0.03 o
   4  -6   1          5.28          4.28         0.23 o
  -8  -5   1          0.20          0.38         0.08 o
  -7  -5   1          6.70          7.90         0.44 o
  -6  -5   1          0.08          0.10         0.08 o
  -5  -5   1          5.33          6.10         0.44 o
  -4  -5   1         18.55         18.75         0.48 o
  -3  -5   1          4.08          3.24         0.19 o
  -2  -5   1         39.03         39.04         0.85 o
  -1  -5   1         17.43         15.44         0.42 o
   0  -5   1          0.97          0.67         0.10 o
   1  -5   1          3.57          2.22         0.17 o
   2  -5   1          0.03          0.05         0.05 o
   3  -5   1         15.51         12.81         0.45 o
   4  -5   1          3.71          3.45         0.21 o
   5  -5   1          2.33          2.04         0.18 o
  -8  -4   1          0.39          0.35         0.11 o
  -7  -4   1         12.32         12.25         0.37 o
  -5  -4   1         37.20         40.37         1.05 o
  -4  -4   1         22.30         19.48         0.72 o
  -3  -4   1         96.97         95.66         2.16 o
  -2  -4   1          3.31          1.82         0.28 o
  -1  -4   1         24.84         30.03         1.04 o
   0  -4   1         70.67        120.37         2.11 o
   1  -4   1          7.94          4.08         0.65 o
   2  -4   1         34.27         35.21         0.62 o
   3  -4   1          2.15          2.15         0.23 o
   4  -4   1          1.32          1.31         0.15 o
   5  -4   1          2.36          2.15         0.25 o
   6  -4   1          0.17          0.23         0.07 o
  -8  -3   1          0.42          0.36         0.06 o
  -7  -3   1          0.07         -0.01         0.06 o
  -6  -3   1          0.55          0.49         0.12 o
  -5  -3   1         18.05         17.07         0.53 o
  -4  -3   1          2.17          1.32         0.25 o
  -3  -3   1         60.04         57.83         2.12 o
  -2  -3   1         45.08         41.41         1.61 o
  -1  -3   1        172.48        153.07         3.74 o
   0  -3   1        251.09        389.77         3.20 o
   1  -3   1        121.20        129.37         6.24 o
   2  -3   1         16.36         15.25         1.13 o
   3  -3   1         17.42         20.36         0.47 o
   4  -3   1          4.52          4.20         0.25 o
   5  -3   1          0.01          0.02         0.06 o
   6  -3   1          1.83          1.97         0.23 o
  -8  -2   1         16.54         19.13         0.59 o
  -7  -2   1         14.81         14.44         0.42 o
  -6  -2   1          2.92          2.94         0.28 o
  -5  -2   1         35.29         35.66         0.83 o
  -4  -2   1          5.06          5.90         0.47 o
  -3  -2   1          0.40          0.23         0.14 o
  -2  -2   1          9.83          8.60         0.65 o
  -1  -2   1        100.99         94.88         1.77 o
   0  -2   1         39.77         66.33         1.32 o
   1  -2   1        100.32         99.74         4.56 o
   2  -2   1         23.76         23.88         1.16 o
   3  -2   1         27.50         30.15         1.48 o
   4  -2   1         27.23         24.56         0.63 o
   5  -2   1          9.89         11.38         0.43 o
   6  -2   1          1.48          1.67         0.16 o
   7  -2   1          0.34          0.36         0.09 o
  -8  -1   1         30.81         35.88         0.80 o
  -7  -1   1          0.63          0.45         0.08 o
  -6  -1   1        153.06        166.34         2.17 o
  -5  -1   1         46.55         49.82         1.01 o
  -4  -1   1        270.50        281.93         4.82 o
  -3  -1   1        479.36        461.86         8.02 o
  -2  -1   1          1.86          1.44         0.25 o
  -1  -1   1        691.22        599.30         3.72 o
   0  -1   1        127.83        179.07         1.35 o
   1  -1   1         18.34         12.36         0.34 o
   2  -1   1         34.95         31.99         0.80 o
   3  -1   1         27.16         25.72         0.86 o
   4  -1   1         19.69         18.32         1.40 o
   5  -1   1          7.23          7.03         0.26 o
   6  -1   1          0.15          0.16         0.05 o
   7  -1   1          2.83          2.76         0.26 o
  -8   0   1          0.82          0.79         0.11 o
  -7   0   1          0.44          0.53         0.12 o
  -6   0   1         17.64         19.35         0.77 o
  -5   0   1          0.33          0.50         0.08 o
  -4   0   1        295.08        312.22         5.03 o
  -3   0   1          3.28          3.48         0.29 o
  -2   0   1       2232.99       2019.71        40.89 o
  -1   0   1        159.69        148.28         1.41 o
   1   0   1        708.82        636.87         1.63 o
   2   0   1          0.49          0.67         0.10 o
   3   0   1        108.18        114.21         1.51 o
   4   0   1          1.13          1.08         0.29 o
   5   0   1          0.36          0.25         0.05 o
   6   0   1          0.79          0.79         0.10 o
   7   0   1          1.92          1.59         0.14 o
   8   0   1          0.07          0.09         0.04 o
  -7   1   1          0.69          0.70         0.08 o
  -6   1   1          2.09          2.71         0.29 o
  -5   1   1         11.13         13.34         0.38 o
  -4   1   1         13.46         11.59         1.00 o
  -3   1   1         83.23         82.04         2.25 o
  -2   1   1          1.39          1.46         0.12 o
  -1   1   1         47.25         46.58         0.76 o
   0   1   1       1047.59       1291.53         4.32 o
   1   1   1         10.60          8.24         0.21 o
   2   1   1       1365.20       1216.53         3.28 o
   3   1   1         62.23         60.77         1.70 o
   4   1   1        140.83        148.90         3.21 o
   5   1   1         33.59         36.04         0.64 o
   6   1   1          1.18          1.04         0.13 o
   7   1   1          1.63          1.69         0.15 o
   8   1   1          0.03          0.11         0.06 o
  -7   2   1          5.09          5.61         0.24 o
  -6   2   1          4.10          4.94         0.25 o
  -5   2   1          1.19          1.30         0.18 o
  -4   2   1         12.39         15.74         0.53 o
  -3   2   1          2.46          2.77         0.32 o
  -2   2   1         22.30         20.54         1.06 o
  -1   2   1        222.27        207.26         2.56 o
   0   2   1        237.47        342.01         3.64 o
   1   2   1        521.26        480.30         4.11 o
   2   2   1         33.83         29.90         0.66 o
   3   2   1         18.20         19.99         1.25 o
   4   2   1         76.45         83.29         2.45 o
   5   2   1          0.23          0.27         0.15 o
   6   2   1         53.86         56.73         0.92 o
   7   2   1          0.83          0.51         0.13 o
   8   2   1          6.17          6.30         0.34 o
  -7   3   1          1.50          1.23         0.16 o
  -6   3   1          0.92          0.85         0.16 o
  -5   3   1         16.26         18.34         0.82 o
  -4   3   1         10.30         11.01         0.39 o
  -3   3   1         17.49         17.87         1.28 o
  -2   3   1         28.61         33.80         1.56 o
  -1   3   1         16.54         14.76         0.91 o
   0   3   1          8.35          9.99         0.66 o
   1   3   1          9.64         10.97         0.64 o
   2   3   1          3.21          2.42         0.38 o
   3   3   1         78.21         70.53         2.35 o
   4   3   1         14.38         10.57         0.69 o
   5   3   1         22.48         25.72         0.71 o
   6   3   1          1.33          1.38         0.20 o
   7   3   1          0.86          0.81         0.11 o
   8   3   1          8.13          8.30         0.27 o
  -6   4   1          0.96          1.15         0.16 o
  -5   4   1          1.25          1.25         0.21 o
  -4   4   1          0.56          0.50         0.10 o
  -3   4   1          2.21          3.33         0.22 o
  -2   4   1          2.52          2.89         0.54 o
  -1   4   1         78.59         81.10         2.59 o
   0   4   1         45.90         91.97         2.53 o
   1   4   1         19.90         18.65         1.06 o
   2   4   1         24.92         28.01         1.51 o
   3   4   1         11.09          9.38         0.96 o
   4   4   1          4.40          5.05         0.78 o
   5   4   1          0.09         -0.03         0.05 o
   6   4   1          0.34          0.39         0.09 o
   7   4   1          0.92          1.10         0.12 o
   8   4   1          0.15          0.17         0.04 o
  -5   5   1          2.66          2.47         0.24 o
  -4   5   1          2.32          2.73         0.21 o
  -3   5   1          2.64          3.03         0.22 o
  -2   5   1          5.66          4.18         0.24 o
  -1   5   1         20.49         20.55         0.52 o
   0   5   1          0.00         -0.08         0.18 o
   1   5   1          2.37          2.16         0.32 o
   2   5   1          1.23          1.00         0.34 o
   3   5   1         26.19         29.13         1.38 o
   4   5   1          7.71          7.87         0.44 o
   5   5   1          3.15          3.10         0.32 o
   6   5   1          2.79          3.41         0.34 o
   7   5   1          0.04          0.02         0.05 o
   8   5   1          0.20          0.37         0.08 o
  -4   6   1          3.83          3.74         0.30 o
  -3   6   1         18.71         17.50         0.63 o
  -2   6   1          0.78          0.65         0.11 o
  -1   6   1         18.79         16.47         0.50 o
   0   6   1          5.55          6.33         0.29 o
   1   6   1          1.92          1.98         0.28 o
   2   6   1          3.92          2.72         0.17 o
   3   6   1          8.65          9.03         0.50 o
   4   6   1          0.05          0.09         0.08 o
   5   6   1          0.62          0.59         0.15 o
   6   6   1          0.15         -0.02         0.06 o
   7   6   1          2.84          3.06         0.27 o
  -3   7   1          0.07          0.06         0.03 o
  -2   7   1          4.08          3.50         0.20 o
  -1   7   1          4.70          3.52         0.22 o
   0   7   1         12.41         18.54         0.61 o
   1   7   1         30.52         28.76         0.63 o
   2   7   1          2.02          1.89         0.18 o
   3   7   1         11.78         10.92         0.42 o
   4   7   1          0.88          1.03         0.14 o
   5   7   1          0.00          0.05         0.07 o
   6   7   1          0.45          0.44         0.11 o
   7   7   1          0.01          0.03         0.02 o
  -1   8   1          0.86          0.86         0.11 o
   0   8   1          0.33          0.46         0.07 o
   1   8   1          1.13          1.31         0.18 o
   2   8   1          2.40          2.14         0.23 o
   3   8   1          1.51          1.16         0.18 o
   4   8   1          4.37          4.25         0.31 o
   5   8   1          5.40          4.70         0.30 o
   6   8   1          0.26          0.41         0.08 o
   2   9   1          1.42          1.21         0.12 o
   3   9   1          0.46          0.53         0.08 o
  -2  -8   2          1.71          1.08         0.11 o
  -1  -8   2          1.40          1.35         0.12 o
  -5  -7   2          0.16          0.07         0.05 o
  -4  -7   2          3.81          3.67         0.19 o
  -3  -7   2          3.27          3.25         0.19 o
  -2  -7   2          3.51          3.28         0.28 o
  -1  -7   2          4.83          3.99         0.22 o
   0  -7   2          0.55          0.95         0.15 o
   1  -7   2          0.00         -0.02         0.04 o
   2  -7   2          1.84          1.84         0.16 o
  -7  -6   2          0.22          0.20         0.06 o
  -6  -6   2          0.84          0.73         0.13 o
  -5  -6   2          2.18          2.54         0.14 o
  -4  -6   2          6.77          7.18         0.29 o
  -3  -6   2          7.99          8.57         0.35 o
  -2  -6   2          0.14          0.34         0.08 o
  -1  -6   2          1.36          0.86         0.17 o
   0  -6   2         10.12         14.95         0.67 o
   1  -6   2          3.77          3.21         0.31 o
   2  -6   2          3.30          2.76         0.26 o
   3  -6   2          2.34          2.01         0.19 o
  -7  -5   2          0.03          0.08         0.06 o
  -6  -5   2          0.23          0.26         0.06 o
  -5  -5   2          0.54          0.61         0.10 o
  -4  -5   2          0.35          0.36         0.08 o
  -3  -5   2          0.92          1.28         0.31 o
  -2  -5   2          9.18          9.56         0.34 o
  -1  -5   2          9.04          8.64         0.38 o
   0  -5   2         26.80         41.09         1.10 o
   1  -5   2         15.18         12.97         0.63 o
   2  -5   2          0.68          0.56         0.09 o
   3  -5   2          0.80          0.70         0.10 o
   4  -5   2          1.72          1.47         0.14 o
  -8  -4   2          0.01          0.05         0.05 o
  -7  -4   2          0.39          0.46         0.12 o
  -6  -4   2          3.74          3.76         0.23 o
  -5  -4   2          1.02          0.87         0.16 o
  -4  -4   2         20.67         18.24         0.46 o
  -3  -4   2          2.37          2.20         0.19 o
  -2  -4   2          0.01         -0.15         0.20 o
  -1  -4   2          6.03          5.07         0.66 o
   0  -4   2          5.86          7.60         0.78 o
   1  -4   2          3.15          3.30         0.26 o
   2  -4   2          9.23          9.33         0.33 o
   3  -4   2          6.99          6.73         0.26 o
   4  -4   2          7.76          7.17         0.33 o
   5  -4   2          2.82          3.10         0.17 o
  -8  -3   2          0.49          0.59         0.07 o
  -7  -3   2          0.13          0.16         0.05 o
  -6  -3   2          7.91          8.86         0.48 o
  -5  -3   2          2.46          2.66         0.22 o
  -4  -3   2          0.28          0.24         0.13 o
  -3  -3   2         59.07         54.74         1.51 o
  -2  -3   2        150.73        128.59         2.74 o
  -1  -3   2         43.67         53.33         2.78 o
   0  -3   2        125.82        175.96         4.15 o
   1  -3   2          0.64          0.11         0.08 o
   2  -3   2          1.35          0.70         0.17 o
   3  -3   2          1.70          1.53         0.12 o
   4  -3   2          0.04          0.05         0.04 o
   5  -3   2          1.23          1.16         0.13 o
   6  -3   2          1.17          1.20         0.14 o
  -8  -2   2          0.05          0.06         0.05 o
  -7  -2   2          0.19          0.11         0.07 o
  -6  -2   2          0.34          0.26         0.10 o
  -5  -2   2          3.87          4.24         0.31 o
  -4  -2   2         59.45         55.34         1.53 o
  -3  -2   2         13.55         11.69         0.86 o
  -2  -2   2        311.31        269.31         2.73 o
  -1  -2   2         82.94         69.83         3.91 o
   0  -2   2          1.17          0.95         0.08 o
   1  -2   2        210.70        210.55         1.70 o
   2  -2   2        103.19         94.65         2.47 o
   3  -2   2         23.25         24.08         1.36 o
   4  -2   2         19.64         17.97         0.44 o
   5  -2   2          0.59          0.51         0.10 o
   6  -2   2          0.07          0.04         0.05 o
   7  -2   2          0.01          0.03         0.04 o
  -8  -1   2          0.54          0.57         0.07 o
  -7  -1   2          5.39          5.01         0.36 o
  -6  -1   2          0.41          0.45         0.14 o
  -5  -1   2          1.98          1.50         0.18 o
  -4  -1   2          0.04          0.04         0.08 o
  -3  -1   2          2.90          2.73         0.27 o
  -2  -1   2         20.84         17.10         0.82 o
  -1  -1   2         37.48         39.68         0.75 o
   0  -1   2        776.30       1068.67         2.34 o
   1  -1   2         25.17         29.86         0.61 o
   2  -1   2        362.63        344.85         2.92 o
   3  -1   2          6.98          7.22         0.61 o
   4  -1   2          9.31         10.38         0.37 o
   5  -1   2          8.61          8.68         0.28 o
   6  -1   2          0.93          0.81         0.16 o
   7  -1   2          1.20          1.34         0.17 o
  -8   0   2          0.15          0.14         0.07 o
  -7   0   2          2.95          3.01         0.29 o
  -6   0   2          0.20          0.37         0.13 o
  -5   0   2         75.67         76.93         1.61 o
  -4   0   2          6.00          4.62         0.64 o
  -3   0   2        287.81        278.34        12.76 o
  -2   0   2          1.35          1.36         0.15 o
  -1   0   2        190.75        154.16         1.90 o
   0   0   2        146.03        195.04         2.03 o
   1   0   2         10.79          7.53         0.37 o
   2   0   2         11.06          8.71         0.34 o
   3   0   2         49.47         54.04         2.06 o
   4   0   2         47.96         49.22         1.91 o
   5   0   2          8.08          8.60         0.27 o
   6   0   2         12.04         12.85         0.36 o
   7   0   2          0.03         -0.04         0.04 o
   8   0   2          0.38          0.31         0.06 o
  -7   1   2          0.67          0.74         0.10 o
  -5   1   2          5.25          4.72         0.33 o
  -4   1   2          0.72          0.31         0.18 o
  -3   1   2         64.58         59.18         1.96 o
  -2   1   2          5.72          6.98         0.28 o
  -1   1   2       1461.11       1173.40         9.32 o
   0   1   2         13.20         17.72         1.35 o
   1   1   2       1332.50       1092.57         2.53 o
   2   1   2          9.87          8.85         0.36 o
   3   1   2         37.24         35.17         1.23 o
   4   1   2          1.32          1.25         0.29 o
   5   1   2          0.91          0.99         0.09 o
   6   1   2          0.03          0.05         0.04 o
   7   1   2          0.47          0.49         0.08 o
   8   1   2          0.38          0.44         0.11 o
  -7   2   2          0.21          0.13         0.07 o
  -6   2   2          1.60          1.34         0.20 o
  -5   2   2          0.09          0.00         0.06 o
  -4   2   2         15.76         18.59         1.09 o
  -3   2   2         50.34         44.16         1.82 o
  -2   2   2         31.37         35.40         2.70 o
  -1   2   2        177.38        178.05         1.72 o
   0   2   2          0.10          0.12         0.07 o
   1   2   2         62.02         47.96         1.40 o
   2   2   2          1.86          2.10         0.16 o
   3   2   2        362.13        317.91         4.13 o
   4   2   2          1.14          0.81         0.17 o
   5   2   2         47.84         48.33         0.61 o
   6   2   2          0.14          0.09         0.05 o
   7   2   2          1.10          0.91         0.11 o
   8   2   2          0.55          0.64         0.11 o
  -7   3   2          1.21          1.19         0.14 o
  -6   3   2          0.48          0.67         0.15 o
  -5   3   2          0.57          0.46         0.14 o
  -4   3   2          0.03          0.08         0.06 o
  -3   3   2         17.34         17.40         1.27 o
  -2   3   2          9.89         13.24         0.82 o
  -1   3   2         77.17         79.63         2.85 o
   0   3   2        113.62        179.55         1.98 o
   1   3   2         30.33         28.79         1.33 o
   2   3   2         60.07         57.97         1.87 o
   3   3   2         59.86         52.25         2.11 o
   4   3   2          0.52          0.81         0.14 o
   5   3   2          5.07          4.81         0.25 o
   6   3   2          0.00          0.08         0.05 o
   7   3   2          8.15          8.35         0.26 o
   8   3   2          0.01          0.02         0.05 o
  -6   4   2          0.10          0.10         0.05 o
  -5   4   2          3.69          4.05         0.38 o
  -4   4   2          1.43          1.74         0.26 o
  -3   4   2         31.66         31.18         0.65 o
  -2   4   2          0.26          0.16         0.16 o
  -1   4   2         12.64         10.81         0.91 o
   0   4   2          5.12          6.23         0.63 o
   1   4   2         74.92         83.04         2.11 o
   2   4   2          2.20          2.94         0.50 o
   3   4   2         13.82         12.26         1.10 o
   4   4   2         17.44         17.91         0.96 o
   5   4   2          4.62          4.51         0.24 o
   6   4   2          1.72          2.15         0.18 o
   7   4   2          0.39          0.45         0.08 o
   8   4   2          0.00         -0.01         0.03 o
  -5   5   2          0.46          0.45         0.12 o
  -4   5   2          3.93          4.26         0.37 o
  -3   5   2          0.46          0.60         0.10 o
  -2   5   2          0.10          0.29         0.07 o
  -1   5   2         25.51         27.48         0.56 o
   0   5   2         16.02         19.62         1.34 o
   1   5   2        106.72        112.86         2.98 o
   2   5   2          0.42          0.50         0.29 o
   3   5   2         11.35         10.52         1.07 o
   4   5   2          0.82          0.41         0.23 o
   5   5   2          1.41          1.33         0.22 o
   6   5   2          0.49          0.55         0.10 o
   7   5   2          0.17          0.17         0.05 o
   8   5   2          0.25          0.14         0.05 o
  -5   6   2          1.00          0.99         0.11 o
  -4   6   2          1.77          1.85         0.15 o
  -3   6   2          4.80          4.39         0.36 o
  -2   6   2          1.85          1.84         0.17 o
  -1   6   2          0.97          1.15         0.14 o
   0   6   2          6.23          9.28         0.36 o
   1   6   2          0.02          0.09         0.04 o
   2   6   2          0.76          0.57         0.14 o
   3   6   2         11.80         11.25         0.85 o
   4   6   2          3.59          3.80         0.37 o
   5   6   2          9.58          9.34         0.57 o
   6   6   2          0.89          0.74         0.16 o
   7   6   2          0.42          0.37         0.10 o
  -3   7   2          0.38          0.28         0.06 o
  -2   7   2         10.90          9.89         0.35 o
  -1   7   2          2.81          2.65         0.19 o
   0   7   2          7.28         10.81         0.58 o
   1   7   2          8.05          7.96         0.50 o
   2   7   2          1.76          1.63         0.23 o
   3   7   2          0.21          0.44         0.10 o
   4   7   2          3.86          4.04         0.27 o
   5   7   2          0.03         -0.03         0.08 o
   6   7   2          0.02          0.04         0.05 o
   7   7   2          0.03          0.06         0.03 o
  -2   8   2          1.09          1.03         0.15 o
  -1   8   2          3.30          3.13         0.25 o
   0   8   2          1.05          1.24         0.18 o
   1   8   2          1.57          1.49         0.20 o
   2   8   2          9.48          8.70         0.48 o
   3   8   2          0.79          0.71         0.15 o
   4   8   2          1.55          1.49         0.19 o
   5   8   2          0.86          0.82         0.14 o
   6   8   2          0.47          0.51         0.09 o
   1   9   2          0.11          0.06         0.04 o
   2   9   2          1.31          1.38         0.15 o
   3   9   2          1.47          1.29         0.14 o
   4   9   2          0.29          0.14         0.05 o
  -4  -7   3          2.02          1.88         0.17 o
  -3  -7   3          0.31          0.29         0.08 o
  -2  -7   3          0.03         -0.01         0.05 o
  -1  -7   3          0.00          0.02         0.04 o
   0  -7   3          0.29          0.46         0.10 o
   1  -7   3          0.05          0.02         0.03 o
  -6  -6   3          6.43          6.40         0.31 o
  -5  -6   3          0.79          0.72         0.12 o
  -4  -6   3          3.84          3.74         0.21 o
  -3  -6   3          0.07          0.07         0.06 o
  -2  -6   3          3.17          3.37         0.31 o
  -1  -6   3          0.00          0.04         0.05 o
   0  -6   3          6.75          9.86         0.51 o
   1  -6   3          0.33          0.31         0.10 o
   2  -6   3          0.35          0.23         0.07 o
  -7  -5   3          0.06          0.06         0.04 o
  -6  -5   3          0.00          0.06         0.04 o
  -5  -5   3          3.86          3.99         0.23 o
  -4  -5   3         10.68          8.80         0.49 o
  -3  -5   3         11.60         11.05         0.55 o
  -2  -5   3         54.50         49.72         0.83 o
  -1  -5   3          2.18          2.61         0.28 o
   0  -5   3         17.61         21.90         0.81 o
   1  -5   3          0.12          0.07         0.06 o
   2  -5   3          0.83          0.69         0.15 o
   3  -5   3          0.00          0.04         0.05 o
   4  -5   3          1.55          1.20         0.12 o
  -7  -4   3          0.05          0.08         0.04 o
  -6  -4   3          0.24          0.23         0.09 o
  -5  -4   3          0.31          0.25         0.07 o
  -4  -4   3          1.10          1.16         0.12 o
  -3  -4   3          0.02         -0.04         0.14 o
  -2  -4   3          0.59          0.92         0.52 o
  -1  -4   3         12.81         12.16         0.49 o
   0  -4   3         42.36         59.73         1.08 o
   1  -4   3         24.94         25.25         0.55 o
   2  -4   3         71.48         68.34         1.56 o
   3  -4   3          4.21          3.34         0.18 o
   4  -4   3         13.51         13.21         0.41 o
   5  -4   3          0.22          0.17         0.04 o
  -8  -3   3          0.00          0.03         0.03 o
  -7  -3   3          1.91          1.68         0.13 o
  -6  -3   3          0.21          0.20         0.09 o
  -5  -3   3          0.04          0.17         0.25 o
  -4  -3   3          5.03          5.54         0.34 o
  -3  -3   3          2.80          1.69         0.42 o
  -2  -3   3          4.12          3.70         0.57 o
  -1  -3   3          2.54          1.28         0.33 o
   0  -3   3          8.45          9.71         0.82 o
   2  -3   3          0.01         -0.02         0.05 o
   3  -3   3         16.67         16.59         0.40 o
   4  -3   3         20.00         19.48         0.45 o
   5  -3   3          8.60          8.36         0.33 o
   6  -3   3         14.79         16.15         0.74 o
  -8  -2   3          0.00         -0.02         0.04 o
  -7  -2   3          0.36          0.54         0.13 o
  -6  -2   3          0.03          0.00         0.07 o
  -5  -2   3         24.10         25.04         0.77 o
  -4  -2   3          2.99          2.40         0.34 o
  -3  -2   3         35.70         33.47         1.60 o
  -2  -2   3         10.33          7.95         0.75 o
  -1  -2   3          7.06          5.51         0.59 o
   0  -2   3          2.81          3.50         0.43 o
   1  -2   3         13.09         11.92         0.46 o
   2  -2   3          0.24          0.26         0.11 o
   3  -2   3          0.03          0.00         0.03 o
   4  -2   3          1.97          1.69         0.13 o
   5  -2   3          1.58          1.74         0.17 o
   6  -2   3          0.38          0.32         0.08 o
   7  -2   3          2.10          1.84         0.14 o
  -8  -1   3          0.04          0.01         0.03 o
  -7  -1   3          1.51          1.87         0.22 o
  -6  -1   3          0.01          0.06         0.06 o
  -5  -1   3          9.69          9.40         0.47 o
  -4  -1   3          3.93          3.93         0.39 o
  -3  -1   3         22.43         22.24         0.97 o
  -2  -1   3          0.02          0.18         0.13 o
  -1  -1   3        491.47        459.42         4.71 o
   0  -1   3         91.05        110.90         2.12 o
   1  -1   3        208.44        195.22         4.80 o
   2  -1   3         15.18         12.95         0.46 o
   3  -1   3          3.21          3.37         0.53 o
   4  -1   3          0.00          0.04         0.06 o
   5  -1   3          0.17          0.29         0.08 o
   6  -1   3          0.44          0.36         0.09 o
   7  -1   3          0.00          0.03         0.05 o
  -8   0   3          1.91          1.88         0.12 o
  -7   0   3          2.47          3.25         0.30 o
  -6   0   3          1.62          1.94         0.26 o
  -5   0   3          0.58          0.68         0.10 o
  -4   0   3          3.80          2.76         0.52 o
  -3   0   3        106.18         98.16         3.11 o
  -2   0   3          0.44          0.60         0.12 o
  -1   0   3        397.28        332.98         3.38 o
   0   0   3         58.17         67.56         1.48 o
   1   0   3         40.42         34.77         0.79 o
   2   0   3         12.73         12.60         1.11 o
   3   0   3        184.90        171.69         3.51 o
   4   0   3          0.06          0.08         0.03 o
   5   0   3         34.67         36.98         0.58 o
   6   0   3          0.00          0.06         0.04 o
   7   0   3          3.90          4.39         0.21 o
  -7   1   3          1.04          0.89         0.16 o
  -6   1   3          8.13          8.39         0.37 o
  -5   1   3          0.02          0.02         0.29 o
  -4   1   3         41.65         40.94         1.99 o
  -3   1   3         29.08         25.39         1.33 o
  -2   1   3         10.24         10.56         0.43 o
  -1   1   3         22.41         19.93         0.54 o
   0   1   3          3.23          4.71         0.27 o
   1   1   3        667.85        564.22         3.23 o
   2   1   3          2.30          2.13         0.16 o
   3   1   3        113.02        110.49         5.87 o
   4   1   3         13.24         14.55         1.11 o
   5   1   3          1.52          1.53         0.10 o
   6   1   3          1.95          1.97         0.15 o
   7   1   3          7.80          8.87         0.32 o
   8   1   3          0.14          0.05         0.04 o
  -7   2   3          0.04          0.03         0.07 o
  -6   2   3          1.11          0.85         0.17 o
  -5   2   3          7.32          7.72         0.60 o
  -4   2   3          3.46          2.43         0.18 o
  -3   2   3         76.79         70.17         2.31 o
  -2   2   3         93.08         84.78         3.83 o
  -1   2   3         36.57         38.95         0.84 o
   0   2   3        155.77        216.67         2.82 o
   1   2   3         26.79         23.25         0.95 o
   2   2   3         15.15         14.93         0.38 o
   3   2   3          1.14          1.06         0.14 o
   4   2   3          1.13          0.91         0.26 o
   5   2   3         19.59         20.98         0.67 o
   6   2   3          0.15          0.21         0.07 o
   7   2   3          3.28          3.67         0.22 o
   8   2   3          0.33          0.32         0.06 o
  -7   3   3          1.58          1.52         0.15 o
  -6   3   3          0.06          0.07         0.06 o
  -5   3   3          6.13          5.86         0.32 o
  -4   3   3          9.90          9.07         0.37 o
  -3   3   3          5.66          3.79         0.60 o
  -2   3   3         22.94         21.93         0.79 o
  -1   3   3         60.61         58.54         1.71 o
   0   3   3         91.10        129.94         1.72 o
   1   3   3        232.93        227.60         7.48 o
   2   3   3        146.78        136.35         4.28 o
   3   3   3          2.65          1.86         0.23 o
   4   3   3         70.87         70.47         3.52 o
   5   3   3          8.07          8.30         0.28 o
   6   3   3          5.64          6.56         0.31 o
   7   3   3          0.28          0.21         0.06 o
   8   3   3          0.42          0.46         0.09 o
  -6   4   3          9.03          9.44         0.40 o
  -5   4   3          4.83          5.37         0.42 o
  -4   4   3         10.49         10.26         0.42 o
  -3   4   3          8.32          7.90         0.34 o
  -2   4   3         19.18         16.40         1.24 o
  -1   4   3         48.23         41.14         1.88 o
   0   4   3        155.00        221.31         3.22 o
   1   4   3         19.70         17.67         0.71 o
   2   4   3         69.01         64.57         3.09 o
   3   4   3         22.34         20.65         1.46 o
   4   4   3         23.62         23.70         0.74 o
   5   4   3          9.85          9.87         0.41 o
   6   4   3         21.98         21.99         0.55 o
   7   4   3          0.20          0.34         0.07 o
   8   4   3          5.55          6.66         0.31 o
  -6   5   3          0.07          0.12         0.05 o
  -5   5   3         11.82         12.09         0.53 o
  -4   5   3         10.47         10.28         0.59 o
  -3   5   3         32.57         33.66         0.74 o
  -2   5   3         78.32         75.94         1.63 o
  -1   5   3         19.21         16.39         0.66 o
   0   5   3         41.60         63.53         2.31 o
   1   5   3         10.97          7.18         0.72 o
   2   5   3         10.87          8.39         1.01 o
   3   5   3         14.89         12.99         0.65 o
   4   5   3         19.05         18.35         0.68 o
   5   5   3          0.22          0.07         0.15 o
   6   5   3          7.07          7.37         0.32 o
   7   5   3          1.08          1.13         0.19 o
   8   5   3          4.46          3.41         0.19 o
  -5   6   3          0.08          0.12         0.05 o
  -4   6   3          0.18          0.13         0.13 o
  -3   6   3         12.80         13.95         0.66 o
  -2   6   3          0.14          0.08         0.04 o
  -1   6   3        101.48        102.35         2.37 o
   0   6   3         31.10         50.52         1.52 o
   1   6   3        124.81        124.53         1.73 o
   2   6   3        107.99        106.91         1.44 o
   3   6   3         32.30         35.01         1.00 o
   4   6   3         33.95         33.77         1.10 o
   5   6   3          8.10          8.68         0.55 o
   6   6   3          2.03          1.82         0.24 o
   7   6   3          1.15          1.04         0.15 o
  -4   7   3          1.69          1.56         0.14 o
  -3   7   3          0.30          0.25         0.08 o
  -2   7   3          1.97          2.02         0.24 o
  -1   7   3          0.51          0.59         0.15 o
   0   7   3          1.40          1.77         0.24 o
   1   7   3         35.47         35.93         1.07 o
   2   7   3          0.64          0.64         0.16 o
   3   7   3         85.61         89.25         1.23 o
   4   7   3         13.27         12.66         0.49 o
   5   7   3         44.10         50.36         0.86 o
   6   7   3         18.89         20.27         0.48 o
   7   7   3         10.46         10.16         0.33 o
  -2   8   3          0.22          0.39         0.08 o
  -1   8   3          0.63          0.96         0.15 o
   0   8   3          5.70          9.70         0.33 o
   1   8   3          0.88          0.69         0.14 o
   2   8   3          1.90          2.18         0.25 o
   3   8   3          0.33          0.48         0.12 o
   4   8   3          0.64          0.45         0.11 o
   5   8   3          9.99         10.42         0.45 o
   6   8   3          0.00         -0.04         0.04 o
   0   9   3          0.32          0.32         0.07 o
   1   9   3          2.94          4.01         0.25 o
   2   9   3          0.38          0.38         0.06 o
   3   9   3          1.58          1.93         0.18 o
   4   9   3          1.92          2.21         0.18 o
  -4  -7   4          4.73          4.53         0.21 o
  -3  -7   4          0.90          0.93         0.11 o
  -2  -7   4          5.03          6.01         0.22 o
  -1  -7   4          0.82          1.36         0.14 o
   0  -7   4          7.35         13.45         0.38 o
  -5  -6   4          1.22          1.18         0.14 o
  -4  -6   4          1.61          1.58         0.18 o
  -3  -6   4          0.28          0.22         0.09 o
  -2  -6   4          7.18          7.44         0.43 o
  -1  -6   4          0.11          0.07         0.06 o
   0  -6   4          8.39         12.76         0.55 o
   1  -6   4          1.36          1.79         0.19 o
   2  -6   4          4.46          4.64         0.25 o
  -6  -5   4         43.55         44.90         1.83 o
  -5  -5   4         69.03         74.86         1.29 o
  -4  -5   4        137.42        139.08         1.89 o
  -3  -5   4         57.86         58.53         1.26 o
  -2  -5   4        111.18        110.42         1.80 o
  -1  -5   4          3.68          2.92         0.30 o
   0  -5   4          6.05          8.43         0.49 o
   1  -5   4          0.84          1.25         0.19 o
   2  -5   4          3.13          3.02         0.27 o
   3  -5   4          0.03          0.01         0.04 o
  -7  -4   4          0.79          0.60         0.07 o
  -6  -4   4          2.73          2.63         0.50 o
  -5  -4   4         25.47         26.94         0.59 o
  -4  -4   4         40.62         38.29         1.06 o
  -3  -4   4        177.42        177.01         2.24 o
  -2  -4   4        252.79        237.43         2.29 o
  -1  -4   4        311.64        293.59         1.87 o
   0  -4   4        387.77        556.27         2.58 o
   1  -4   4        100.91        103.24         1.67 o
   2  -4   4        122.18        120.11         1.28 o
   3  -4   4          2.96          2.92         0.47 o
   4  -4   4          6.99          6.79         0.27 o
  -7  -3   4         11.87         11.91         0.35 o
  -6  -3   4          0.72          0.63         0.13 o
  -5  -3   4          3.35          3.41         0.32 o
  -4  -3   4          0.00         -0.05         0.06 o
  -3  -3   4          1.57          1.76         0.30 o
  -2  -3   4         10.48         10.45         0.50 o
  -1  -3   4         63.81         57.06         1.34 o
   0  -3   4        111.85        157.31         1.70 o
   1  -3   4        239.88        238.52         1.64 o
   2  -3   4        228.20        225.72         1.75 o
   3  -3   4        150.54        151.07         2.13 o
   4  -3   4        128.93        135.15         1.08 o
   5  -3   4         21.74         21.86         0.76 o
  -8  -2   4          0.42          0.34         0.04 o
  -7  -2   4         39.16         41.82         0.96 o
  -6  -2   4          0.23          0.21         0.10 o
  -5  -2   4        133.80        137.10         1.37 o
  -4  -2   4          5.33          5.08         0.24 o
  -3  -2   4        116.67        129.58         3.45 o
  -2  -2   4          9.97          8.90         0.87 o
  -1  -2   4         18.49         16.93         1.13 o
   0  -2   4          0.25          0.01         0.09 o
   1  -2   4          0.00          0.04         0.12 o
   2  -2   4          6.63          7.19         0.26 o
   3  -2   4         24.52         26.50         0.40 o
   4  -2   4         31.04         29.94         0.67 o
   5  -2   4         39.36         41.81         0.78 o
   6  -2   4         36.14         40.29         0.60 o
  -8  -1   4          0.03         -0.03         0.03 o
  -7  -1   4          0.24          0.16         0.08 o
  -6  -1   4          1.00          1.24         0.21 o
  -5  -1   4         54.15         55.36         3.84 o
  -4  -1   4         17.34         20.96         0.44 o
  -3  -1   4        639.66        642.80         6.28 o
  -2  -1   4          2.26          2.41         0.39 o
  -1  -1   4       1375.35       1288.43         8.67 o
   0  -1   4         19.86         25.20         1.18 o
   1  -1   4        333.44        342.95         3.61 o
   2  -1   4         15.29         14.46         0.94 o
   3  -1   4         22.85         25.34         0.42 o
   4  -1   4          0.95          0.84         0.11 o
   5  -1   4          0.20          0.21         0.06 o
   6  -1   4          0.95          0.87         0.12 o
   7  -1   4          2.43          2.48         0.18 o
  -8   0   4          1.56          1.74         0.10 o
  -7   0   4          0.46          0.24         0.09 o
  -6   0   4          0.16          0.18         0.10 o
  -5   0   4          5.57          5.74         0.29 o
  -4   0   4          6.17          4.67         0.38 o
  -3   0   4          6.52          5.86         0.44 o
  -2   0   4         11.55         11.62         0.56 o
  -1   0   4        409.23        378.93         4.24 o
   0   0   4         86.77        106.03         2.21 o
   1   0   4       1682.05       1525.73         6.27 o
   2   0   4          4.67          3.94         0.34 o
   3   0   4        478.35        475.68         6.20 o
   4   0   4          4.32          4.26         0.14 o
   5   0   4         52.47         56.85         0.56 o
   6   0   4          1.48          1.46         0.12 o
   7   0   4          3.88          4.54         0.29 o
  -7   1   4          3.66          3.45         0.29 o
  -6   1   4         36.46         42.39         1.14 o
  -5   1   4         20.66         20.76         0.56 o
  -4   1   4         37.13         41.71         0.99 o
  -3   1   4         10.27          9.59         0.85 o
  -2   1   4         41.27         39.01         0.96 o
  -1   1   4        109.39        100.92         1.37 o
   0   1   4        156.74        249.91        11.45 o
   1   1   4         69.21         57.34         1.42 o
   2   1   4          0.44          0.59         0.13 o
   3   1   4        110.71        107.45         2.79 o
   4   1   4          8.00         10.56         0.24 o
   5   1   4        123.97        127.13         0.82 o
   6   1   4          0.19          0.21         0.06 o
   7   1   4         31.60         34.22         0.59 o
  -7   2   4          0.01          0.04         0.05 o
  -6   2   4         29.15         29.61         0.68 o
  -5   2   4          2.27          2.43         0.30 o
  -4   2   4        189.38        195.33         2.77 o
  -3   2   4         52.37         47.79         1.97 o
  -2   2   4        596.31        593.22         4.02 o
  -1   2   4        354.06        331.80         2.52 o
   0   2   4        132.66        196.54         3.51 o
   1   2   4        107.19         92.84         2.11 o
   2   2   4         45.70         42.05         0.83 o
   3   2   4         12.84         10.85         0.46 o
   4   2   4         18.41         16.31         0.41 o
   5   2   4          0.17          0.19         0.05 o
   6   2   4          0.29          0.12         0.06 o
   7   2   4          8.02          8.25         0.42 o
   8   2   4          0.04         -0.01         0.04 o
  -7   3   4          0.08          0.05         0.05 o
  -6   3   4          2.49          3.02         0.20 o
  -5   3   4          0.12          0.15         0.09 o
  -4   3   4         45.87         46.37         0.86 o
  -3   3   4          0.56          0.97         0.11 o
  -2   3   4        269.24        297.12         3.74 o
  -1   3   4          1.36          1.98         0.34 o
   0   3   4        994.51       1440.38         9.09 o
   1   3   4        147.04        149.02         5.43 o
   2   3   4        736.69        727.44         4.92 o
   3   3   4        151.47        154.73         3.06 o
   4   3   4         69.51         78.13         1.31 o
   5   3   4         12.84         13.24         0.40 o
   6   3   4          0.02          0.10         0.06 o
   7   3   4          0.13          0.16         0.06 o
   8   3   4          0.22          0.28         0.07 o
  -6   4   4         31.22         34.99         0.82 o
  -5   4   4          2.60          2.35         0.18 o
  -4   4   4         10.91          9.77         0.42 o
  -3   4   4          0.30          0.43         0.09 o
  -2   4   4         27.38         27.60         0.59 o
  -1   4   4          0.09          0.10         0.06 o
   0   4   4        166.75        270.59         2.99 o
   1   4   4          2.39          1.77         0.38 o
   2   4   4        290.19        298.03         3.63 o
   3   4   4          5.86          6.46         0.57 o
   4   4   4        234.47        256.57         1.46 o
   5   4   4         21.02         22.26         0.44 o
   6   4   4         56.73         64.64         0.95 o
   7   4   4          8.64          8.93         0.45 o
   8   4   4          4.11          5.11         0.26 o
  -5   5   4         31.37         33.63         0.83 o
  -4   5   4        153.04        155.91         2.29 o
  -3   5   4         39.74         39.42         0.81 o
  -2   5   4        275.97        265.56         2.07 o
  -1   5   4          5.74          5.31         0.35 o
   0   5   4         69.76        105.57         2.16 o
   1   5   4          0.07         -0.07         0.19 o
   2   5   4          6.85          6.79         0.63 o
   3   5   4          0.05          0.19         0.07 o
   4   5   4         31.29         33.00         0.64 o
   5   5   4          0.12          0.13         0.05 o
   6   5   4         28.77         30.13         0.64 o
   7   5   4          0.82          0.80         0.13 o
  -4   6   4         10.23         10.17         0.49 o
  -3   6   4         60.46         60.19         0.93 o
  -2   6   4        140.99        138.03         1.49 o
  -1   6   4        161.01        155.82         2.12 o
   0   6   4        482.16        803.51         4.87 o
   1   6   4         86.96         87.60         1.45 o
   2   6   4        366.81        377.07         2.30 o
   3   6   4         10.92         10.81         0.40 o
   4   6   4         51.51         51.54         1.36 o
   5   6   4          0.57          0.48         0.14 o
   6   6   4          0.37          0.22         0.10 o
   7   6   4          0.00          0.01         0.03 o
  -4   7   4          0.23          0.10         0.04 o
  -3   7   4          0.13          0.20         0.08 o
  -2   7   4          0.60          0.52         0.08 o
  -1   7   4         12.40         11.44         0.42 o
   0   7   4         16.63         27.02         0.92 o
   1   7   4         96.41         95.41         1.72 o
   2   7   4        137.17        139.64         2.07 o
   3   7   4        104.97        109.64         1.34 o
   4   7   4        188.37        197.67         2.22 o
   5   7   4         28.23         31.73         0.66 o
   6   7   4         61.34         66.50         0.91 o
   7   7   4          2.84          2.49         0.16 o
  -2   8   4          0.23          0.34         0.08 o
  -1   8   4          5.34          6.12         0.24 o
   0   8   4          0.93          1.66         0.15 o
   1   8   4          2.59          3.02         0.29 o
   2   8   4          0.77          0.70         0.15 o
   3   8   4          3.74          3.32         0.20 o
   4   8   4          8.83          9.20         0.46 o
   5   8   4         19.52         20.62         0.43 o
   6   8   4         23.60         25.21         0.57 o
   0   9   4          0.32          0.33         0.08 o
   1   9   4          6.74          7.62         0.90 o
   2   9   4          0.24          0.29         0.05 o
   3   9   4          5.58          6.10         0.32 o
   4   9   4          0.47          0.50         0.08 o
  -4  -6   5          0.73          0.79         0.11 o
  -3  -6   5          0.65          0.85         0.13 o
  -2  -6   5          2.91          3.21         0.25 o
  -1  -6   5         10.39         12.19         0.47 o
   0  -6   5          1.78          3.33         0.24 o
   1  -6   5          5.38          5.89         0.26 o
  -6  -5   5         41.90         41.40         2.53 o
  -5  -5   5          0.45          0.56         0.08 o
  -4  -5   5         47.11         48.78         0.74 o
  -3  -5   5          6.80          6.41         0.28 o
  -2  -5   5          8.11          8.26         0.47 o
  -1  -5   5          9.24          9.02         0.48 o
   0  -5   5          0.89          1.18         0.17 o
   1  -5   5          0.44          0.56         0.12 o
   2  -5   5          1.23          1.35         0.16 o
   3  -5   5          4.52          4.66         0.23 o
  -7  -4   5          1.02          0.72         0.08 o
  -6  -4   5         33.44         36.20         0.83 o
  -5  -4   5          7.29          7.06         0.42 o
  -4  -4   5        109.37        109.97         1.76 o
  -3  -4   5         24.71         24.45         0.84 o
  -2  -4   5        177.64        171.72         2.18 o
  -1  -4   5          5.30          5.30         0.39 o
   0  -4   5         85.53        126.33         1.25 o
   1  -4   5          6.87          6.36         0.28 o
   2  -4   5          6.67          6.47         0.32 o
   3  -4   5          3.57          3.16         0.19 o
   4  -4   5          0.02          0.05         0.04 o
  -7  -3   5          0.67          0.59         0.07 o
  -6  -3   5          0.71          0.70         0.10 o
  -5  -3   5          1.67          1.64         0.22 o
  -4  -3   5         32.47         30.23         0.95 o
  -3  -3   5          2.70          2.82         0.26 o
  -2  -3   5        119.19        117.76         1.54 o
  -1  -3   5         13.69         11.65         0.35 o
   0  -3   5        191.17        277.15         2.01 o
   1  -3   5         41.00         42.88         0.89 o
   2  -3   5        117.39        123.08         3.88 o
   3  -3   5          3.69          3.71         0.23 o
   4  -3   5         22.21         24.11         0.55 o
   5  -3   5          0.36          0.37         0.09 o
  -7  -2   5         14.39         15.83         0.55 o
  -6  -2   5          5.98          6.80         0.43 o
  -5  -2   5         11.80         11.74         0.85 o
  -4  -2   5         13.81         15.10         0.52 o
  -3  -2   5          7.23          6.41         0.28 o
  -2  -2   5          3.80          2.05         0.23 o
  -1  -2   5         31.64         25.26         1.51 o
   0  -2   5         66.15         84.68         1.27 o
   1  -2   5         14.56         14.56         0.37 o
   2  -2   5         90.72         85.51         1.01 o
   3  -2   5          3.30          2.93         0.20 o
   4  -2   5         55.64         55.74         0.86 o
   5  -2   5          6.10          6.07         0.30 o
   6  -2   5         14.94         14.09         1.25 o
  -7  -1   5          8.73          9.55         0.45 o
  -6  -1   5          0.02         -0.01         0.06 o
  -5  -1   5         55.98         57.43         0.93 o
  -4  -1   5         10.55         10.99         0.31 o
  -3  -1   5        105.38        114.18         0.92 o
  -2  -1   5         79.06         83.18         2.58 o
  -1  -1   5         24.50         27.00         1.42 o
   0  -1   5         35.99         57.23         2.04 o
   1  -1   5          6.56          4.55         0.58 o
   2  -1   5          2.78          1.67         0.12 o
   3  -1   5         12.29         12.05         0.36 o
   4  -1   5         22.72         20.03         0.43 o
   5  -1   5          0.57          0.64         0.10 o
   6  -1   5         16.52         16.11         0.40 o
  -7   0   5          0.63          0.65         0.13 o
  -6   0   5         10.68         12.04         0.61 o
  -5   0   5          0.60          0.49         0.08 o
  -4   0   5         10.39         10.10         0.36 o
  -3   0   5         33.71         32.06         1.41 o
  -2   0   5          1.64          1.87         0.25 o
  -1   0   5        257.29        272.10         4.18 o
   0   0   5         15.05         27.99         1.32 o
   1   0   5        140.31        167.02         3.34 o
   2   0   5         59.51         62.24         1.52 o
   3   0   5          8.88         11.57         0.32 o
   4   0   5         10.18         10.73         0.24 o
   5   0   5          0.83          1.10         0.09 o
   6   0   5          0.43          0.35         0.08 o
   7   0   5          0.07          0.16         0.05 o
  -7   1   5          4.86          4.65         0.30 o
  -6   1   5          0.22          0.32         0.12 o
  -5   1   5          7.97          7.20         0.36 o
  -4   1   5         32.67         34.03         0.81 o
  -3   1   5          0.18          0.21         0.13 o
  -2   1   5        179.36        177.12         2.27 o
  -1   1   5          3.01          2.13         0.36 o
   0   1   5         92.58        131.30         2.80 o
   1   1   5         37.34         42.58         1.65 o
   2   1   5          3.55          4.94         0.49 o
   3   1   5         81.03         83.61         2.69 o
   4   1   5          6.76          7.53         0.19 o
   5   1   5         18.66         19.41         0.33 o
   6   1   5          2.67          2.70         0.16 o
   7   1   5          1.37          1.32         0.11 o
  -7   2   5          1.10          1.18         0.14 o
  -6   2   5          8.70         10.19         0.39 o
  -5   2   5          8.46          8.51         0.39 o
  -4   2   5         43.65         46.57         0.82 o
  -3   2   5         43.23         43.94         0.86 o
  -2   2   5         17.17         21.14         0.65 o
  -1   2   5        115.02        116.69         2.61 o
   0   2   5         84.31        108.38         2.56 o
   1   2   5         12.12         12.70         0.95 o
   2   2   5        153.59        139.36         2.92 o
   3   2   5          0.31          0.27         0.16 o
   4   2   5         12.62         13.12         0.32 o
   5   2   5         11.87         11.58         0.28 o
   6   2   5          0.16          0.06         0.04 o
   7   2   5          8.62          9.50         0.31 o
  -7   3   5          0.16          0.11         0.04 o
  -6   3   5          0.56          0.59         0.09 o
  -5   3   5          0.13          0.35         0.10 o
  -4   3   5          3.76          4.47         0.42 o
  -3   3   5          1.64          2.18         0.17 o
  -2   3   5         54.21         63.34         1.49 o
  -1   3   5         13.57         14.43         1.01 o
   0   3   5        199.73        309.91         4.59 o
   1   3   5         87.76         90.13         2.48 o
   2   3   5         42.43         45.13         1.66 o
   3   3   5         26.10         25.10         1.00 o
   4   3   5          9.21          9.68         0.24 o
   5   3   5          1.69          1.26         0.11 o
   6   3   5          5.27          5.77         0.29 o
   7   3   5          1.74          1.69         0.15 o
   8   3   5          0.20          0.05         0.03 o
  -6   4   5          3.79          4.13         0.26 o
  -5   4   5          1.66          1.98         0.17 o
  -4   4   5          0.22          0.07         0.06 o
  -3   4   5          1.07          0.94         0.18 o
  -2   4   5          1.19          1.06         0.12 o
  -1   4   5          0.02         -0.01         0.10 o
   0   4   5          4.07          4.45         0.40 o
   1   4   5          0.98          0.92         0.30 o
   2   4   5         25.83         28.40         1.16 o
   3   4   5          0.98          1.16         0.14 o
   4   4   5         38.87         41.88         0.76 o
   5   4   5          4.02          3.64         0.24 o
   6   4   5          2.53          3.18         0.30 o
   7   4   5          1.41          1.14         0.16 o
   8   4   5          0.04         -0.01         0.03 o
  -5   5   5          4.04          4.59         0.20 o
  -4   5   5         36.63         37.98         0.76 o
  -3   5   5          0.27          0.40         0.12 o
  -2   5   5         23.53         21.90         0.56 o
  -1   5   5          6.23          5.00         0.30 o
   0   5   5          6.29          9.60         0.86 o
   1   5   5          0.03          0.18         0.07 o
   2   5   5          9.79          9.65         0.43 o
   3   5   5          0.20          0.17         0.08 o
   4   5   5          0.87          0.53         0.09 o
   5   5   5          0.21          0.32         0.10 o
   6   5   5          1.42          1.68         0.15 o
   7   5   5          0.65          0.53         0.11 o
  -4   6   5          7.92          7.26         0.26 o
  -3   6   5         19.58         20.62         0.54 o
  -2   6   5         56.89         55.56         0.95 o
  -1   6   5         11.93         11.64         0.44 o
   0   6   5         89.24        143.65         2.04 o
   1   6   5          0.45          0.36         0.07 o
   2   6   5         23.38         23.10         0.73 o
   3   6   5          1.69          1.75         0.16 o
   4   6   5          2.71          2.79         0.31 o
   5   6   5          0.01          0.01         0.06 o
   6   6   5          0.69          0.55         0.06 o
   7   6   5          0.11          0.10         0.04 o
  -3   7   5          0.52          0.48         0.07 o
  -2   7   5          0.15          0.12         0.07 o
  -1   7   5          3.53          3.85         0.24 o
   0   7   5          5.43          8.49         0.51 o
   1   7   5         18.96         18.65         0.74 o
   2   7   5         37.19         37.69         0.72 o
   3   7   5          7.15          7.04         0.44 o
   4   7   5         23.72         25.67         0.80 o
   5   7   5          0.06          0.10         0.06 o
   6   7   5          3.96          4.13         0.28 o
  -2   8   5          0.22          0.21         0.07 o
  -1   8   5          5.19          4.88         0.24 o
   0   8   5          0.30          0.57         0.10 o
   1   8   5          4.65          4.36         0.34 o
   2   8   5          0.71          0.78         0.14 o
   3   8   5          0.45          0.49         0.08 o
   4   8   5          1.68          1.55         0.13 o
   5   8   5          3.21          3.20         0.24 o
   6   8   5          5.37          5.16         0.25 o
   0   9   5          0.05          0.16         0.05 o
   1   9   5          0.46          0.43         0.06 o
   2   9   5          0.24          0.22         0.05 o
   3   9   5          2.73          2.66         0.19 o
  -3  -6   6          6.11          6.52         0.27 o
  -2  -6   6          0.86          1.02         0.11 o
  -1  -6   6          1.83          1.36         0.12 o
  -5  -5   6          1.43          1.48         0.14 o
  -4  -5   6          0.00          0.06         0.05 o
  -3  -5   6          0.96          0.90         0.14 o
  -2  -5   6          0.00          0.04         0.05 o
  -1  -5   6          3.14          3.44         0.26 o
   0  -5   6          0.41          1.09         0.10 o
   1  -5   6          8.62          8.24         0.35 o
  -6  -4   6          0.04         -0.01         0.04 o
  -5  -4   6          1.13          1.35         0.17 o
  -4  -4   6          0.67          0.69         0.14 o
  -3  -4   6          0.32          0.37         0.11 o
  -2  -4   6          0.52          0.43         0.08 o
  -1  -4   6          3.31          3.16         0.19 o
   0  -4   6          0.04         -0.02         0.04 o
   1  -4   6          1.18          1.08         0.11 o
   2  -4   6          0.03          0.02         0.04 o
  -7  -3   6          0.00          0.00         0.03 o
  -6  -3   6          2.36          2.85         0.24 o
  -5  -3   6          0.46          0.56         0.13 o
  -4  -3   6          0.96          1.09         0.19 o
  -3  -3   6          0.19          0.10         0.05 o
  -2  -3   6          5.57          5.47         0.26 o
  -1  -3   6         10.13         10.01         0.35 o
   0  -3   6         10.59         15.37         0.59 o
   1  -3   6          1.86          1.82         0.22 o
   2  -3   6          1.77          1.59         0.14 o
   3  -3   6          0.85          0.85         0.19 o
   4  -3   6          0.07          0.04         0.05 o
  -7  -2   6          0.19          0.15         0.08 o
  -6  -2   6          0.09          0.09         0.06 o
  -5  -2   6          1.27          1.29         0.14 o
  -4  -2   6          3.10          2.76         0.21 o
  -3  -2   6          0.43          0.37         0.07 o
  -2  -2   6         17.05         15.87         0.80 o
  -1  -2   6          9.09         10.50         0.34 o
   0  -2   6          0.69          0.84         0.17 o
   1  -2   6          0.19          0.14         0.07 o
   2  -2   6          4.92          4.63         0.25 o
   3  -2   6          4.16          3.93         0.33 o
   4  -2   6          2.66          2.32         0.19 o
   5  -2   6          0.17          0.19         0.07 o
  -7  -1   6          0.81          0.98         0.13 o
  -6  -1   6          2.37          2.08         0.22 o
  -5  -1   6          0.06          0.17         0.07 o
  -4  -1   6          1.12          0.98         0.17 o
  -3  -1   6          9.08          7.81         0.27 o
  -2  -1   6          4.96          4.72         0.20 o
  -1  -1   6         22.88         21.50         0.49 o
   0  -1   6          6.11          5.59         0.32 o
   1  -1   6          0.33          0.56         0.09 o
   2  -1   6         17.30         13.99         0.41 o
   3  -1   6          1.36          1.77         0.17 o
   4  -1   6          1.72          1.29         0.10 o
   5  -1   6          0.34          0.31         0.09 o
   6  -1   6          0.06          0.07         0.04 o
  -7   0   6          1.99          2.03         0.19 o
  -6   0   6          2.32          2.92         0.28 o
  -5   0   6          4.39          4.25         0.21 o
  -4   0   6         30.06         30.58         0.54 o
  -3   0   6          8.61          8.13         0.26 o
  -2   0   6         23.11         22.96         0.70 o
  -1   0   6          0.70          0.27         0.13 o
   0   0   6          3.95          2.61         0.47 o
   1   0   6         33.54         32.34         1.68 o
   2   0   6          5.14          4.54         0.29 o
   3   0   6          7.11          7.13         0.24 o
   4   0   6          1.44          1.83         0.12 o
   5   0   6          0.07          0.17         0.06 o
   6   0   6          1.62          1.65         0.14 o
  -7   1   6          1.61          1.51         0.15 o
  -6   1   6          0.02          0.06         0.06 o
  -5   1   6          8.95          8.69         0.38 o
  -4   1   6          0.01          0.00         0.04 o
  -3   1   6         17.13         15.75         0.39 o
  -2   1   6         35.76         34.43         1.64 o
  -1   1   6         27.33         25.81         1.42 o
   0   1   6        128.67        174.55         3.71 o
   1   1   6         19.64         17.11         1.20 o
   2   1   6         26.88         23.84         1.31 o
   3   1   6          0.48          0.56         0.06 o
   4   1   6          0.15          0.11         0.03 o
   5   1   6          0.97          1.11         0.09 o
   6   1   6          0.10          0.20         0.05 o
   7   1   6          0.28          0.28         0.08 o
  -7   2   6          0.11          0.16         0.05 o
  -6   2   6          3.24          3.49         0.21 o
  -5   2   6          0.15          0.27         0.07 o
  -4   2   6         14.92         14.34         1.06 o
  -3   2   6          8.29          7.42         0.25 o
  -2   2   6         11.80         10.93         0.66 o
  -1   2   6         44.54         42.60         1.80 o
   0   2   6         13.12         15.84         1.11 o
   1   2   6         41.44         37.26         1.71 o
   2   2   6         47.35         38.97         1.73 o
   3   2   6         19.02         18.12         0.48 o
   4   2   6         36.75         36.22         0.58 o
   5   2   6          3.71          4.04         0.17 o
   6   2   6          4.86          4.58         0.19 o
   7   2   6          0.02          0.06         0.04 o
  -6   3   6          1.75          1.75         0.14 o
  -5   3   6          2.02          1.70         0.16 o
  -4   3   6          0.02          0.01         0.05 o
  -3   3   6         26.60         27.55         0.53 o
  -2   3   6         39.11         38.86         0.70 o
  -1   3   6         21.81         24.03         1.44 o
   0   3   6        125.29        180.46         3.89 o
   1   3   6          2.67          1.31         0.23 o
   2   3   6         25.26         21.46         1.39 o
   3   3   6         18.21         17.04         0.37 o
   4   3   6          2.79          2.92         0.14 o
   5   3   6          6.66          6.71         0.25 o
   6   3   6          4.65          5.35         0.27 o
   7   3   6          1.16          1.24         0.15 o
  -6   4   6          1.03          0.93         0.11 o
  -5   4   6          0.02          0.03         0.04 o
  -4   4   6         10.14          9.70         0.38 o
  -3   4   6          0.21          0.08         0.05 o
  -2   4   6         39.58         35.80         0.69 o
  -1   4   6         13.10         15.30         0.43 o
   0   4   6         10.57         11.74         1.09 o
   1   4   6         65.49         72.99         2.08 o
   2   4   6         20.30         21.08         0.46 o
   3   4   6         18.42         20.03         0.52 o
   4   4   6         12.78         11.80         0.41 o
   5   4   6          0.10          0.05         0.10 o
   6   4   6          0.68          0.49         0.13 o
   7   4   6          0.73          0.67         0.11 o
  -5   5   6          0.53          0.54         0.07 o
  -4   5   6          0.81          0.81         0.10 o
  -3   5   6          0.14          0.18         0.07 o
  -2   5   6          2.83          2.57         0.21 o
  -1   5   6          8.32          8.54         0.34 o
   0   5   6         26.19         39.80         0.92 o
   1   5   6          9.26          7.95         0.42 o
   2   5   6         46.38         42.09         0.99 o
   3   5   6          2.47          3.22         0.19 o
   4   5   6          3.95          3.06         0.21 o
   5   5   6          4.73          4.96         0.26 o
   6   5   6          0.40          0.37         0.07 o
   7   5   6          0.15          0.14         0.06 o
  -4   6   6          0.01          0.02         0.03 o
  -3   6   6          9.43          9.42         0.36 o
  -2   6   6          0.75          0.97         0.13 o
  -1   6   6          3.17          2.94         0.22 o
   0   6   6          0.38          0.57         0.13 o
   1   6   6          1.70          1.59         0.15 o
   2   6   6          0.62          0.66         0.15 o
   3   6   6          4.41          4.49         0.38 o
   4   6   6          6.78          6.69         0.29 o
   5   6   6          0.99          1.09         0.15 o
   6   6   6          2.89          2.73         0.16 o
  -3   7   6          0.35          0.20         0.05 o
  -2   7   6          2.56          2.30         0.19 o
  -1   7   6         13.28         11.71         0.41 o
   0   7   6          0.14          0.21         0.08 o
   1   7   6         15.11         13.89         0.42 o
   2   7   6          0.33          0.29         0.07 o
   3   7   6          1.70          1.53         0.22 o
   4   7   6          0.01          0.09         0.06 o
   5   7   6          0.11          0.25         0.09 o
   6   7   6          0.16          0.15         0.06 o
  -2   8   6          0.51          0.53         0.06 o
  -1   8   6          2.46          2.46         0.16 o
   0   8   6          0.83          1.08         0.11 o
   1   8   6          0.30          0.34         0.10 o
   2   8   6          2.01          1.77         0.14 o
   3   8   6          6.69          6.09         0.25 o
   4   8   6          0.11          0.16         0.07 o
   5   8   6          2.84          2.89         0.22 o
   1   9   6          0.92          0.83         0.08 o
   2   9   6          0.97          0.90         0.10 o
  -4  -5   7          0.21          0.14         0.05 o
  -3  -5   7          0.97          0.90         0.11 o
  -2  -5   7          0.50          0.51         0.08 o
  -1  -5   7          4.67          4.14         0.52 o
  -5  -4   7          0.13          0.13         0.04 o
  -4  -4   7          1.26          1.39         0.16 o
  -3  -4   7          0.69          0.92         0.14 o
  -2  -4   7          6.22          6.12         0.36 o
  -1  -4   7          0.73          0.93         0.09 o
   0  -4   7          1.08          1.31         0.15 o
   1  -4   7          1.47          1.88         0.17 o
   2  -4   7          0.53          0.32         0.11 o
  -6  -3   7          0.50          0.40         0.08 o
  -5  -3   7          0.12         -0.05         0.07 o
  -4  -3   7          4.33          3.77         0.30 o
  -3  -3   7          2.04          1.81         0.15 o
  -2  -3   7          1.86          1.54         0.14 o
  -1  -3   7          0.20          0.16         0.05 o
   0  -3   7          3.36          4.20         0.32 o
   1  -3   7          1.97          2.16         0.23 o
   2  -3   7          5.38          4.51         0.30 o
   3  -3   7          0.42          0.40         0.13 o
  -6  -2   7          0.00          0.04         0.05 o
  -5  -2   7          0.86          0.89         0.15 o
  -4  -2   7          0.76          0.94         0.13 o
  -3  -2   7          1.01          0.97         0.20 o
  -2  -2   7          0.36          0.34         0.13 o
  -1  -2   7          0.03          0.09         0.05 o
   0  -2   7         10.39         10.80         0.53 o
   1  -2   7          1.60          1.59         0.21 o
   2  -2   7          2.84          2.08         0.24 o
   3  -2   7          0.00         -0.09         0.09 o
   4  -2   7          0.32          0.27         0.07 o
  -7  -1   7          0.54          0.54         0.08 o
  -6  -1   7          0.18          0.17         0.07 o
  -5  -1   7          0.23          0.19         0.06 o
  -4  -1   7          4.57          4.33         0.26 o
  -3  -1   7          1.81          1.83         0.17 o
  -2  -1   7          0.63          1.27         0.15 o
  -1  -1   7          4.03          4.08         0.23 o
   0  -1   7          2.18          2.95         0.24 o
   1  -1   7          2.40          2.94         0.18 o
   2  -1   7          1.16          0.60         0.10 o
   3  -1   7          0.18          0.05         0.13 o
   4  -1   7          5.65          4.84         0.31 o
   5  -1   7          0.25          0.18         0.09 o
  -7   0   7          3.23          3.65         0.20 o
  -6   0   7          2.60          3.23         0.18 o
  -5   0   7          4.92          5.43         0.28 o
  -4   0   7          2.70          3.18         0.18 o
  -3   0   7          0.13          0.12         0.05 o
  -2   0   7         12.41         11.56         0.35 o
  -1   0   7          5.80          5.11         0.26 o
   0   0   7         45.56         78.23         1.43 o
   1   0   7          4.75          4.51         0.71 o
   2   0   7          4.11          4.50         0.24 o
   3   0   7          2.40          2.41         0.18 o
   4   0   7          0.37          0.16         0.05 o
   5   0   7          0.19          0.15         0.05 o
  -6   1   7          0.81          0.86         0.14 o
  -5   1   7          3.27          2.94         0.17 o
  -4   1   7          0.49          0.40         0.09 o
  -3   1   7         24.90         24.31         0.49 o
  -2   1   7         24.17         23.71         0.83 o
  -1   1   7         11.77         10.89         0.51 o
   0   1   7          8.68         14.83         0.93 o
   1   1   7          0.69          0.65         0.08 o
   2   1   7          8.66          9.00         0.33 o
   3   1   7          3.33          2.98         0.12 o
   4   1   7          6.13          5.98         0.18 o
   5   1   7          1.81          1.74         0.10 o
   6   1   7          1.05          1.00         0.14 o
  -6   2   7          0.11          0.09         0.05 o
  -5   2   7          0.20          0.33         0.15 o
  -4   2   7          3.00          2.79         0.17 o
  -3   2   7          0.01         -0.01         0.05 o
  -2   2   7         15.19         13.95         0.41 o
  -1   2   7         34.83         33.15         0.88 o
   0   2   7          0.28          0.99         0.14 o
   1   2   7         72.52         68.02         0.94 o
   2   2   7         29.73         29.66         0.62 o
   3   2   7         25.34         23.38         0.56 o
   4   2   7          8.07          7.17         0.22 o
   5   2   7          2.73          2.56         0.13 o
   6   2   7          0.12         -0.05         0.05 o
  -6   3   7          0.31          0.29         0.07 o
  -5   3   7          0.01          0.03         0.04 o
  -4   3   7          1.46          1.49         0.15 o
  -3   3   7          1.59          1.46         0.16 o
  -2   3   7          0.31          0.27         0.07 o
  -1   3   7          0.98          1.37         0.13 o
   0   3   7         16.53         22.00         1.62 o
   1   3   7         10.67         11.34         0.65 o
   2   3   7         19.90         17.51         0.52 o
   3   3   7         36.00         35.33         0.71 o
   4   3   7          0.29          0.32         0.13 o
   5   3   7         31.62         33.92         0.54 o
   6   3   7          4.39          4.55         0.21 o
   7   3   7          9.24          9.88         0.32 o
  -5   4   7          4.50          4.57         0.21 o
  -4   4   7          0.00          0.03         0.04 o
  -3   4   7          6.94          5.65         0.46 o
  -2   4   7          0.03         -0.03         0.05 o
  -1   4   7          0.11          0.04         0.05 o
   0   4   7          0.85          1.24         0.13 o
   1   4   7          2.88          2.92         0.19 o
   2   4   7          0.81          0.92         0.11 o
   3   4   7          0.60          0.36         0.08 o
   4   4   7          8.98          9.70         0.38 o
   5   4   7          3.53          3.45         0.21 o
   6   4   7          2.13          2.61         0.24 o
   7   4   7          7.59          9.08         0.33 o
  -5   5   7          0.02          0.00         0.04 o
  -4   5   7          0.47          0.31         0.10 o
  -3   5   7          4.12          3.68         0.35 o
  -2   5   7          2.68          1.85         0.17 o
  -1   5   7         34.10         33.74         1.18 o
   0   5   7          0.73          0.60         0.10 o
   1   5   7         24.56         24.13         0.70 o
   2   5   7          0.17          0.17         0.07 o
   3   5   7          1.96          1.56         0.15 o
   4   5   7          0.19          0.23         0.08 o
   5   5   7          0.13          0.13         0.05 o
   6   5   7          0.32          0.40         0.10 o
   7   5   7          0.04          0.02         0.04 o
  -4   6   7          0.25          0.19         0.07 o
  -3   6   7          0.70          0.55         0.13 o
  -2   6   7          0.03          0.05         0.08 o
  -1   6   7          1.60          1.56         0.17 o
   0   6   7          5.95          6.62         0.32 o
   1   6   7          4.17          3.71         0.33 o
   2   6   7          8.61          6.89         0.46 o
   3   6   7         18.62         19.04         0.79 o
   4   6   7          2.70          3.02         0.20 o
   5   6   7          7.16          6.72         0.27 o
   6   6   7          1.17          1.21         0.15 o
  -3   7   7          0.17          0.04         0.04 o
  -2   7   7          0.00          0.00         0.03 o
  -1   7   7          0.18          0.17         0.06 o
   0   7   7          2.34          3.82         0.23 o
   1   7   7          2.35          2.31         0.24 o
   2   7   7          0.18          0.30         0.11 o
   3   7   7          2.18          2.02         0.24 o
   4   7   7          1.51          1.32         0.19 o
   5   7   7          0.33          0.35         0.09 o
   6   7   7          1.73          1.60         0.14 o
  -1   8   7          1.60          2.10         0.13 o
   0   8   7          1.68          3.49         0.18 o
   1   8   7          0.19         -0.03         0.06 o
   2   8   7          0.01          0.02         0.04 o
   3   8   7          0.06          0.03         0.04 o
   4   8   7          0.66          0.51         0.10 o
   5   8   7          0.33          0.26         0.07 o
   1   9   7          6.26          6.86         0.30 o
   2   9   7          1.56          1.59         0.15 o
   3   9   7          1.60          1.81         0.15 o
  -3  -4   8          0.14          0.21         0.06 o
  -2  -4   8          1.25          1.95         0.16 o
  -5  -3   8          0.57          0.60         0.08 o
  -4  -3   8          2.12          2.01         0.18 o
  -3  -3   8          0.72          0.67         0.09 o
  -2  -3   8          2.69          2.62         0.16 o
  -1  -3   8          0.45          0.39         0.06 o
   0  -3   8          4.70          6.00         0.34 o
   1  -3   8          0.45          0.54         0.10 o
   2  -3   8          0.46          0.96         0.09 o
  -5  -2   8          3.05          3.16         0.26 o
  -4  -2   8         25.01         23.69         0.49 o
  -3  -2   8          4.43          4.66         0.23 o
  -2  -2   8         36.72         31.11         0.80 o
  -1  -2   8          2.71          2.49         0.17 o
   0  -2   8          7.42          7.83         0.44 o
   1  -2   8          0.97          0.74         0.14 o
   2  -2   8          1.56          1.76         0.20 o
   3  -2   8          0.05          0.04         0.04 o
  -6  -1   8          3.33          3.15         0.20 o
  -5  -1   8          6.06          6.24         0.35 o
  -4  -1   8         19.17         16.48         0.80 o
  -3  -1   8         11.90         11.04         0.77 o
  -2  -1   8         37.99         33.66         5.63 o
  -1  -1   8         12.03         10.70         0.36 o
   0  -1   8         58.44         58.21         1.26 o
   1  -1   8          5.61          5.24         0.25 o
   2  -1   8         40.96         34.78         0.64 o
   3  -1   8          1.12          0.90         0.10 o
   4  -1   8          4.43          3.47         0.18 o
  -6   0   8          6.09          6.91         0.30 o
  -5   0   8         10.11         11.15         0.35 o
  -4   0   8          0.00         -0.01         0.11 o
  -3   0   8          4.20          3.56         0.19 o
  -2   0   8         24.45         22.54         0.87 o
  -1   0   8         31.32         27.66         0.66 o
   0   0   8         47.58         58.60         2.24 o
   1   0   8         21.18         20.60         0.57 o
   2   0   8         40.54         34.20         0.66 o
   3   0   8          5.83          5.56         0.21 o
   4   0   8         29.14         28.12         0.43 o
   5   0   8          0.76          0.73         0.14 o
  -6   1   8          6.04          4.74         0.68 o
  -5   1   8        147.26        161.30         1.34 o
  -4   1   8         38.16         37.00         0.59 o
  -3   1   8        214.75        218.66         1.99 o
  -2   1   8         52.10         47.48         1.33 o
  -1   1   8         42.58         39.54         0.80 o
   0   1   8          1.79          1.78         0.16 o
   1   1   8          7.43          6.63         0.30 o
   2   1   8         12.93         13.21         0.42 o
   3   1   8         16.02         14.84         0.35 o
   4   1   8         13.64         13.50         0.28 o
   5   1   8          4.95          4.83         0.22 o
  -6   2   8          0.01          0.00         0.03 o
  -5   2   8         47.13         46.88         0.59 o
  -4   2   8          1.44          1.00         0.12 o
  -3   2   8        311.48        301.05         2.24 o
  -2   2   8         31.01         25.37         0.95 o
  -1   2   8        721.25        693.10        13.24 o
   0   2   8        125.04        188.63         2.23 o
   1   2   8        420.58        408.03         2.18 o
   2   2   8         73.23         69.95         1.40 o
   3   2   8         46.15         45.91         1.12 o
   4   2   8          4.76          4.46         0.24 o
   5   2   8          0.00          0.02         0.07 o
   6   2   8          0.26          0.21         0.09 o
  -5   3   8          0.01         -0.06         0.06 o
  -4   3   8          0.36          0.28         0.11 o
  -3   3   8         18.01         16.68         0.52 o
  -2   3   8          0.04          0.03         0.05 o
  -1   3   8        177.03        171.28         4.46 o
   0   3   8          0.17          0.16         0.08 o
   1   3   8        531.08        523.27         3.91 o
   2   3   8         31.72         28.45         0.62 o
   3   3   8        437.96        443.92         2.53 o
   4   3   8         46.62         47.86         1.15 o
   5   3   8        107.21        115.02         1.10 o
   6   3   8         12.76         13.59         0.44 o
  -5   4   8         15.84         15.53         1.12 o
  -4   4   8          5.76          5.48         0.39 o
  -3   4   8         14.42         12.05         0.63 o
  -2   4   8          4.95          4.06         0.26 o
  -1   4   8          0.31          0.10         0.05 o
   0   4   8          1.87          2.64         0.20 o
   1   4   8         17.77         16.96         0.75 o
   2   4   8          0.00         -0.03         0.07 o
   3   4   8         91.80         92.81         1.17 o
   4   4   8          2.24          2.09         0.17 o
   5   4   8        110.91        120.75         1.11 o
   6   4   8          7.21          7.40         0.34 o
  -4   5   8          9.59          9.66         0.45 o
  -3   5   8         36.79         34.28         1.01 o
  -2   5   8         23.06         20.35         0.82 o
  -1   5   8         68.90         58.88         0.96 o
   0   5   8         18.05         27.64         0.66 o
   1   5   8         31.16         26.29         0.64 o
   2   5   8          9.22          8.99         0.38 o
   3   5   8          2.04          1.70         0.17 o
   4   5   8          1.66          1.67         0.15 o
   5   5   8          3.24          2.86         0.13 o
   6   5   8          0.29          0.17         0.08 o
  -4   6   8          0.10          0.18         0.06 o
  -3   6   8          0.20          0.26         0.09 o
  -2   6   8          3.66          2.60         0.27 o
  -1   6   8         11.02          9.14         0.54 o
   0   6   8         25.47         36.20         0.74 o
   1   6   8         50.72         42.70         0.81 o
   2   6   8         25.97         22.59         0.83 o
   3   6   8         44.16         40.10         0.72 o
   4   6   8         10.70         10.38         0.38 o
   5   6   8         10.41         10.09         0.30 o
   6   6   8          2.12          1.90         0.16 o
  -3   7   8          1.10          1.10         0.12 o
  -2   7   8          0.74          0.73         0.13 o
  -1   7   8          0.23          0.22         0.09 o
   0   7   8          1.17          3.08         0.30 o
   1   7   8          0.28          0.34         0.09 o
   2   7   8          1.73          1.13         0.18 o
   3   7   8          7.52          6.99         0.42 o
   4   7   8          7.31          7.04         0.39 o
   5   7   8         12.87         12.40         0.44 o
  -1   8   8          1.03          1.10         0.13 o
   0   8   8          2.71          4.65         0.30 o
   1   8   8          2.95          3.36         0.27 o
   2   8   8          0.28          0.23         0.05 o
   3   8   8          0.96          0.91         0.09 o
   4   8   8          0.33          0.35         0.08 o
  -2  -3   9          2.15          2.01         0.15 o
  -1  -3   9          9.70         10.90         0.36 o
   0  -3   9          0.33          0.64         0.09 o
  -4  -2   9          7.28          6.34         0.19 o
  -3  -2   9          0.85          0.64         0.11 o
  -2  -2   9          1.12          0.64         0.08 o
  -1  -2   9          4.93          4.72         0.31 o
   0  -2   9          2.52          5.00         0.31 o
   1  -2   9          9.01          9.07         0.40 o
   2  -2   9          1.59          1.87         0.17 o
  -5  -1   9          0.26          0.24         0.04 o
  -4  -1   9         11.24         10.29         0.29 o
  -3  -1   9          1.68          1.47         0.18 o
  -2  -1   9         21.43         17.71         0.64 o
  -1  -1   9          0.54          0.35         0.11 o
   0  -1   9         17.67         20.47         0.70 o
   1  -1   9          0.48          0.48         0.12 o
   2  -1   9          1.31          0.71         0.13 o
   3  -1   9          1.77          2.10         0.19 o
  -5   0   9          1.65          1.56         0.19 o
  -4   0   9          0.47          0.35         0.06 o
  -3   0   9          0.98          0.84         0.16 o
  -2   0   9          7.54          6.11         0.46 o
  -1   0   9          1.61          1.10         0.11 o
   0   0   9         14.06         14.70         1.01 o
   1   0   9          2.23          1.78         0.14 o
   2   0   9         15.64         13.42         0.38 o
   3   0   9          0.09          0.03         0.07 o
   4   0   9          5.04          4.50         0.26 o
  -5   1   9         14.32         16.57         0.54 o
  -4   1   9         25.29         25.92         0.83 o
  -3   1   9          0.53          0.56         0.11 o
  -2   1   9         12.83         13.73         1.42 o
  -1   1   9          5.24          6.02         0.31 o
   0   1   9          0.05          0.11         0.06 o
   1   1   9          0.88          1.24         0.13 o
   2   1   9          2.69          2.08         0.16 o
   3   1   9          0.89          0.77         0.09 o
   4   1   9          3.88          3.42         0.18 o
  -5   2   9         20.82         22.53         0.61 o
  -4   2   9         23.44         23.54         0.60 o
  -3   2   9         63.22         64.13         1.44 o
  -2   2   9         59.97         57.39         1.42 o
  -1   2   9         48.24         46.56         1.29 o
   0   2   9         59.34         92.71         4.12 o
   1   2   9          2.32          2.16         0.17 o
   2   2   9         11.96         12.41         0.49 o
   3   2   9          1.08          0.97         0.13 o
   4   2   9          0.08          0.03         0.10 o
   5   2   9          0.03          0.02         0.13 o
  -5   3   9          0.08          0.02         0.03 o
  -4   3   9          7.51          7.77         0.42 o
  -3   3   9          2.50          2.46         0.19 o
  -2   3   9         22.67         20.97         0.83 o
  -1   3   9         27.18         26.84         0.97 o
   0   3   9         40.09         65.79         1.52 o
   1   3   9         63.18         64.69         1.48 o
   2   3   9         39.43         41.99         0.80 o
   3   3   9         24.61         25.25         0.58 o
   4   3   9         12.57         13.28         0.39 o
   5   3   9          1.16          1.09         0.11 o
  -4   4   9          1.04          0.89         0.14 o
  -3   4   9          1.81          1.40         0.20 o
  -2   4   9          7.60          7.18         0.32 o
  -1   4   9          3.59          3.69         0.24 o
   0   4   9         21.80         36.12         1.11 o
   1   4   9          0.37          0.37         0.12 o
   2   4   9         21.36         20.95         0.58 o
   3   4   9          9.42         10.83         0.40 o
   4   4   9         13.67         14.06         0.40 o
   5   4   9         12.75         13.68         0.60 o
  -4   5   9          1.35          1.43         0.15 o
  -3   5   9          7.57          6.85         0.40 o
  -2   5   9          0.46          0.34         0.07 o
  -1   5   9          5.84          4.38         0.25 o
   0   5   9          1.40          2.47         0.19 o
   1   5   9          3.33          3.11         0.33 o
   2   5   9          8.11          8.74         0.52 o
   3   5   9          1.81          2.09         0.19 o
   4   5   9          8.41          9.02         0.32 o
   5   5   9          0.18          0.23         0.06 o
  -3   6   9          1.81          1.25         0.14 o
  -2   6   9          0.39          0.40         0.10 o
  -1   6   9          7.38          5.68         0.25 o
   0   6   9          0.21          0.36         0.08 o
   1   6   9          8.49          6.38         0.29 o
   2   6   9          0.01         -0.08         0.08 o
   3   6   9          2.19          1.64         0.22 o
   4   6   9          0.50          0.46         0.10 o
   5   6   9          0.34          0.18         0.06 o
  -2   7   9          1.62          1.45         0.15 o
  -1   7   9          1.26          0.95         0.14 o
   0   7   9          1.19          1.64         0.13 o
   1   7   9          2.17          1.44         0.13 o
   2   7   9          0.00         -0.01         0.04 o
   3   7   9          4.08          3.09         0.26 o
   4   7   9          0.06         -0.01         0.04 o
   0   8   9          0.05          0.10         0.04 o
   1   8   9          3.20          2.52         0.19 o
   2   8   9          0.94          0.61         0.07 o
   3   8   9          1.37          0.89         0.11 o
  -2  -2  10          0.05          0.08         0.04 o
  -1  -2  10          2.03          2.11         0.16 o
   0  -2  10          0.91          1.73         0.14 o
  -4  -1  10          0.44          0.45         0.07 o
  -3  -1  10          0.91          1.03         0.12 o
  -2  -1  10          0.13          0.03         0.04 o
  -1  -1  10          3.13          3.04         0.23 o
   0  -1  10          0.02          0.09         0.05 o
   1  -1  10          0.01          0.00         0.04 o
   2  -1  10          0.16          0.38         0.08 o
  -4   0  10          1.26          1.19         0.13 o
  -3   0  10          5.75          6.70         0.25 o
  -2   0  10          3.31          3.57         0.26 o
  -1   0  10          1.29          1.68         0.19 o
   0   0  10          2.44          3.41         0.27 o
   1   0  10          2.26          1.96         0.20 o
   2   0  10          0.37          0.20         0.08 o
   3   0  10          1.79          1.57         0.15 o
  -4   1  10          0.36          0.32         0.08 o
  -3   1  10          0.24          0.34         0.10 o
  -2   1  10          1.71          1.65         0.12 o
  -1   1  10          7.50          7.90         0.25 o
   0   1  10          4.32          7.11         0.43 o
   1   1  10         11.58         12.43         0.29 o
   2   1  10          4.10          4.67         0.20 o
   3   1  10          1.23          1.11         0.10 o
  -4   2  10          3.28          3.37         0.25 o
  -3   2  10          1.73          1.54         0.14 o
  -2   2  10          2.15          1.82         0.16 o
  -1   2  10          0.60          0.49         0.07 o
   0   2  10          0.00          0.08         0.12 o
   1   2  10          1.57          1.64         0.15 o
   2   2  10          1.30          1.16         0.09 o
   3   2  10          4.99          5.82         0.32 o
   4   2  10          1.65          1.81         0.18 o
  -4   3  10          0.63          0.54         0.10 o
  -3   3  10          0.02          0.04         0.04 o
  -2   3  10         10.73         11.15         0.39 o
  -1   3  10          1.87          1.73         0.12 o
   0   3  10         16.57         25.65         0.90 o
   1   3  10          2.21          1.64         0.23 o
   2   3  10          4.76          4.12         0.33 o
   3   3  10          0.32          0.14         0.05 o
   4   3  10          0.02         -0.01         0.05 o
  -4   4  10          0.33          0.32         0.07 o
  -3   4  10          0.10          0.09         0.06 o
  -2   4  10          0.53          0.52         0.12 o
  -1   4  10          0.34          0.16         0.09 o
   0   4  10          1.29          2.29         0.28 o
   1   4  10          0.01         -0.01         0.07 o
   2   4  10          9.39          9.18         0.51 o
   3   4  10          0.79          0.71         0.13 o
   4   4  10          5.27          4.86         0.27 o
  -3   5  10          1.70          1.39         0.14 o
  -2   5  10          0.02         -0.04         0.04 o
  -1   5  10          4.22          4.40         0.32 o
   0   5  10          0.55          1.08         0.18 o
   1   5  10          1.26          1.20         0.20 o
   2   5  10          0.54          0.66         0.14 o
   3   5  10          0.01         -0.07         0.07 o
   4   5  10          0.30          0.32         0.05 o
  -2   6  10          1.00          0.77         0.11 o
  -1   6  10          0.30          0.33         0.05 o
   0   6  10          0.02          0.23         0.08 o
   1   6  10          2.75          3.37         0.29 o
   2   6  10          0.14          0.10         0.07 o
   3   6  10          2.72          2.73         0.24 o
   4   6  10          0.05          0.13         0.05 o
   0   7  10          3.74          4.67         0.25 o
   1   7  10          0.09          0.17         0.07 o
   2   7  10          1.67          1.39         0.16 o
   3   7  10          0.06         -0.05         0.05 o
  -3   0  11          0.22          0.24         0.05 o
  -2   0  11          1.18          1.34         0.13 o
  -1   0  11          0.09          0.02         0.03 o
   0   0  11          0.58          0.84         0.11 o
   1   0  11          0.00         -0.02         0.03 o
  -3   1  11          0.69          0.60         0.08 o
  -2   1  11          0.46          0.43         0.08 o
  -1   1  11          2.27          2.15         0.18 o
   0   1  11          2.97          4.08         0.24 o
   1   1  11          0.87          0.83         0.11 o
  -3   2  11          0.13          0.19         0.05 o
  -2   2  11          5.37          4.90         0.16 o
  -1   2  11          0.01         -0.03         0.03 o
   0   2  11          0.90          0.93         0.09 o
   1   2  11          0.70          0.74         0.06 o
   2   2  11          1.04          1.29         0.13 o
   3   2  11          1.42          1.54         0.14 o
  -3   3  11          0.45          0.51         0.09 o
  -2   3  11          0.31          0.18         0.05 o
  -1   3  11          0.92          1.00         0.10 o
   0   3  11          5.17          8.10         0.44 o
   1   3  11          0.00         -0.08         0.08 o
   2   3  11          5.21          4.40         0.58 o
   3   3  11          0.02          0.03         0.04 o
  -3   4  11          0.54          0.67         0.09 o
  -2   4  11          0.78          0.69         0.08 o
  -1   4  11          0.00         -0.01         0.04 o
   0   4  11          0.16          0.19         0.08 o
   1   4  11          0.65          0.63         0.12 o
   2   4  11          0.79          0.71         0.12 o
   3   4  11          0.17          0.15         0.05 o
  -2   5  11          0.42          0.59         0.09 o
  -1   5  11          1.39          1.28         0.31 o
   0   5  11          2.02          3.94         0.28 o
   1   5  11          0.77          0.96         0.15 o
   2   5  11          0.66          0.58         0.11 o
   3   5  11          0.05          0.11         0.03 o
   0   6  11          0.05          0.07         0.04 o
   1   6  11          4.23          4.14         0.26 o
   2   6  11          0.13          0.31         0.08 o
   0   3  12          0.04          0.25         0.07 o
  -1   4  12          1.37          1.00         0.11 o
   0   4  12          1.59          2.55         0.19 o
   1   4  12          0.00         -0.03         0.03 o
                                                
